# Supplementary material for: Nutrients or resin? – The relationship between resin and food foraging in stingless bees
Source: Ecol Evol. 2024 Feb 8;14(2):e10879. doi: 10.1002/ece3.10879 (PMC10853648; doi:10.1002/ece3.10879)
Supplement: Supplementary file 2 — Data S1. [file ECE3-14-e10879-s002.csv]

Order	Family	Genus	Plant_species	References
Fabales	Fabaceae-Papilionaceae	Abarema	Abarema macrodenia	Tesoro Escondido Reserve, personal communication
Fabales	Fabaceae-Papilionaceae	Abarema	Abarema racemiflora	Mariscal Chávez, A.G. (2016). Local baseline knowledge for conservation and restoration of degraded ecosystems in Ecuador. Southern Swedish Forest Research Centre, Swedish University of Agricultural Sciences.
Fabales	Fabaceae-Mimosaceae	Acacia	Acacia mangium	Tesoro Escondido Reserve, personal communication
Fabales	Fabaceae-Mimosaceae	Acacia	Acacia macracantha	Tesoro Escondido Reserve, personal communication
Malpighiales	Euphorbiaceae	Acalypha	Acalypha diversifolia	Lozano, P., B. Klitgaard, D. Neill, and L. Roa. 2022. Equatorial Chocó, Esmeraldas, Quinindé, Ecuador. Endemic Plants of Canandé Reserve. Field Museum Field Guides Available at: https://fieldguides.fieldmuseum.org/guides/guide/1453
Solanales	Solanaceae	Acnistus	Acnistus arborescens	Lozano, P., B. Klitgaard, D. Neill, and L. Roa. 2022. Equatorial Chocó, Esmeraldas, Quinindé, Ecuador. Endemic Plants of Canandé Reserve. Field Museum Field Guides Available at: https://fieldguides.fieldmuseum.org/guides/guide/1453
Fabales	Fabaceae-Caesalpinioideae	Acrocarpus	Acrocarpus fraxinifolius	Tesoro Escondido Reserve, personal communication
Myrtales	Melastomataceae	Adelobotris	Adelobotris sp.	Lozano, P., B. Klitgaard, D. Neill, and L. Roa. 2022. Equatorial Chocó, Esmeraldas, Quinindé, Ecuador. Endemic Plants of Canandé Reserve. Field Museum Field Guides Available at: https://fieldguides.fieldmuseum.org/guides/guide/1453
Polypodiales	Polypodiaceae	Adiantum	Adiantum petiolatum	Lozano, P., B. Klitgaard, D. Neill, and L. Roa. 2022. Equatorial Chocó, Esmeraldas, Quinindé, Ecuador. Endemic Plants of Canandé Reserve. Field Museum Field Guides Available at: https://fieldguides.fieldmuseum.org/guides/guide/1453
Polypodiales	Polypodiaceae	Adiantum	Adiantum fructuosum	Lozano, P., B. Klitgaard, D. Neill, and L. Roa. 2022. Equatorial Chocó, Esmeraldas, Quinindé, Ecuador. Endemic Plants of Canandé Reserve. Field Museum Field Guides Available at: https://fieldguides.fieldmuseum.org/guides/guide/1453
Polypodiales	Polypodiaceae	Adiantum	Adiantum humile	Lozano, P., B. Klitgaard, D. Neill, and L. Roa. 2022. Equatorial Chocó, Esmeraldas, Quinindé, Ecuador. Endemic Plants of Canandé Reserve. Field Museum Field Guides Available at: https://fieldguides.fieldmuseum.org/guides/guide/1453
Polypodiales	Polypodiaceae	Adiantum	Adiantum macrophyllum	Lozano, P., B. Klitgaard, D. Neill, and L. Roa. 2022. Equatorial Chocó, Esmeraldas, Quinindé, Ecuador. Endemic Plants of Canandé Reserve. Field Museum Field Guides Available at: https://fieldguides.fieldmuseum.org/guides/guide/1453
Poales	Bromeliaceae	Aechmea	Aechmea angustifolia	Soto-Medina, E., Londoño-Lemos, V., & Díaz-Escandón, D. (2015). Epiphytes from a forest type transition zone in the Choco biogeographic region, Valle del Cauca, Colombia. Revista De Biología Tropical, 63(4), 915–926. https://doi.org/10.15517/rbt.v63i4.16733
Malpighiales	Euphorbiaceae	Aedipha	Aedipha sp.	Tesoro Escondido Reserve, personal communication
Lamiales	Verbenaceae	Aegiphila	Aegiphila alba	Lozano, P., B. Klitgaard, D. Neill, and L. Roa. 2022. Equatorial Chocó, Esmeraldas, Quinindé, Ecuador. Endemic Plants of Canandé Reserve. Field Museum Field Guides Available at: https://fieldguides.fieldmuseum.org/guides/guide/1453
Lamiales	Verbenaceae	Aegiphila	Aegiphila sp.	Lozano, P., B. Klitgaard, D. Neill, and L. Roa. 2022. Equatorial Chocó, Esmeraldas, Quinindé, Ecuador. Endemic Plants of Canandé Reserve. Field Museum Field Guides Available at: https://fieldguides.fieldmuseum.org/guides/guide/1453
Asterales	Asteraceae	Ageratina	Ageratina pichinchensis	Lozano, P., B. Klitgaard, D. Neill, and L. Roa. 2022. Equatorial Chocó, Esmeraldas, Quinindé, Ecuador. Endemic Plants of Canandé Reserve. Field Museum Field Guides Available at: https://fieldguides.fieldmuseum.org/guides/guide/1453
Gentianales	Rubiaceae	Agouticarpa	Agouticarpa williamsii	Mariscal Chávez, A.G. (2016). Local baseline knowledge for conservation and restoration of degraded ecosystems in Ecuador. Southern Swedish Forest Research Centre, Swedish University of Agricultural Sciences.
Arecales	Arecaceae	Aiphanes	Aiphanes carytifolia	Tesoro Escondido Reserve, personal communication
Arecales	Arecaceae	Aiphanes	Aiphanes weberbaueri	Lozano, P., B. Klitgaard, D. Neill, and L. Roa. 2022. Equatorial Chocó, Esmeraldas, Quinindé, Ecuador. Endemic Plants of Canandé Reserve. Field Museum Field Guides Available at: https://fieldguides.fieldmuseum.org/guides/guide/1453
Fabales	Fabaceae-Mimosaceae	Albizia	Albizia lebbek	Tesoro Escondido Reserve, personal communication
Fabales	Fabaceae-Mimosaceae	Albizia	Albizia falcata	Tesoro Escondido Reserve, personal communication
Fabales	Fabaceae-Mimosaceae	Albizia	Albizia guachapele	Tesoro Escondido Reserve, personal communication
Malpighiales	Euphorbiaceae	Alcalypha	Alcalypha sp.	Tesoro Escondido Reserve, personal communication
Malpighiales	Euphorbiaceae	Alchornea	Alchornea costaricensis	Tesoro Escondido Reserve, personal communication
Malpighiales	Euphorbiaceae	Alchornea	Alchornea sp.	Lozano, P., B. Klitgaard, D. Neill, and L. Roa. 2022. Equatorial Chocó, Esmeraldas, Quinindé, Ecuador. Endemic Plants of Canandé Reserve. Field Museum Field Guides Available at: https://fieldguides.fieldmuseum.org/guides/guide/1453
Malpighiales	Euphorbiaceae	Alchornea	Alchornea grandis	Mariscal Chávez, A.G. (2016). Local baseline knowledge for conservation and restoration of degraded ecosystems in Ecuador. Southern Swedish Forest Research Centre, Swedish University of Agricultural Sciences.
Malpighiales	Euphorbiaceae	Alchornea	Alchornea cf. grandis	Mariscal Chávez, A.G. (2016). Local baseline knowledge for conservation and restoration of degraded ecosystems in Ecuador. Southern Swedish Forest Research Centre, Swedish University of Agricultural Sciences.
Malpighiales	Euphorbiaceae	Alchornea	Alchornea cf. leptogyna	Mariscal Chávez, A.G. (2016). Local baseline knowledge for conservation and restoration of degraded ecosystems in Ecuador. Southern Swedish Forest Research Centre, Swedish University of Agricultural Sciences.
Malpighiales	Euphorbiaceae	Alchornea	Alchornea sp.	Lozano, P., B. Klitgaard, D. Neill, and L. Roa. 2022. Equatorial Chocó, Esmeraldas, Quinindé, Ecuador. Endemic Plants of Canandé Reserve. Field Museum Field Guides Available at: https://fieldguides.fieldmuseum.org/guides/guide/1453
Sapindales	Sapindaceae	Allophylus	Allophylus floribundus	Tesoro Escondido Reserve, personal communication
Sapindales	Sapindaceae	Allophylus	Allophylus sp.	Lozano, P., B. Klitgaard, D. Neill, and L. Roa. 2022. Equatorial Chocó, Esmeraldas, Quinindé, Ecuador. Endemic Plants of Canandé Reserve. Field Museum Field Guides Available at: https://fieldguides.fieldmuseum.org/guides/guide/1453
Malpighiales	Euphorbiaceae	Amanoa	Amanoa anomata	Tesoro Escondido Reserve, personal communication
Gentianales	Rubiaceae	Amphidasya	Amphidasya amethystina	Lozano, P., B. Klitgaard, D. Neill, and L. Roa. 2022. Equatorial Chocó, Esmeraldas, Quinindé, Ecuador. Endemic Plants of Canandé Reserve. Field Museum Field Guides Available at: https://fieldguides.fieldmuseum.org/guides/guide/1453
Gentianales	Rubiaceae	Amphidasya	Amphidasya umbrosa	Lozano, P., B. Klitgaard, D. Neill, and L. Roa. 2022. Equatorial Chocó, Esmeraldas, Quinindé, Ecuador. Endemic Plants of Canandé Reserve. Field Museum Field Guides Available at: https://fieldguides.fieldmuseum.org/guides/guide/1453
Sapindales	Anacardiaceae	Anacardium	Anacardium excelsum	Tesoro Escondido Reserve, personal communication
Fabales	Fabaceae-Caesalpinioideae	Andira	Andira sp.	Tesoro Escondido Reserve, personal communication
Fabales	Fabaceae-Caesalpinioideae	Andira	Andira inermis	Mariscal Chávez, A.G. (2016). Local baseline knowledge for conservation and restoration of degraded ecosystems in Ecuador. Southern Swedish Forest Research Centre, Swedish University of Agricultural Sciences.
Fabales	Fabaceae-Caesalpinioideae	Andira	Andira taurotesticulata	Palacios, W. & Jaramillo, N. (2016). Árboles amenazados del Chocó ecuatoriano.ACI Avances en Ciencias e Ingenierías, 8(14), 51–60.
Fabales	Fabaceae-Caesalpinioideae	Andira	Andira macrotryrsa	Mariscal Chávez, A.G. (2016). Local baseline knowledge for conservation and restoration of degraded ecosystems in Ecuador. Southern Swedish Forest Research Centre, Swedish University of Agricultural Sciences.
Lamiales	Bignoniaceae	Anemopaegma	Anemopaegma chrysanthum	Lozano, P., B. Klitgaard, D. Neill, and L. Roa. 2022. Equatorial Chocó, Esmeraldas, Quinindé, Ecuador. Endemic Plants of Canandé Reserve. Field Museum Field Guides Available at: https://fieldguides.fieldmuseum.org/guides/guide/1453
Laurales	Lauraceae	Aniba	Aniba hostmanniana	Tesoro Escondido Reserve, personal communication
Magnoliales	Annonaceae	Anona	Anona muricata	Tesoro Escondido Reserve, personal communication
Alismatales	Araceae	Anthurium	Anthurium acutangulum	Mora, M., Bernal, R., Croat, T., & Jácome, J. (2006). A Phytogeographic Analysis of Araceae of Cabo Corrientes (Chocó, Colombia) and Comparable Lowland Tropical American Floras. Annals of the Missouri Botanical Garden, 93(2), 359–366. http://www.jstor.org/stable/40035731
Alismatales	Araceae	Anthurium	Anthurium acutibacca	Mora, M., Bernal, R., Croat, T., & Jácome, J. (2006). A Phytogeographic Analysis of Araceae of Cabo Corrientes (Chocó, Colombia) and Comparable Lowland Tropical American Floras. Annals of the Missouri Botanical Garden, 93(2), 359–366. http://www.jstor.org/stable/40035731
Alismatales	Araceae	Anthurium	Anthurium amargalense	Mora, M., Bernal, R., Croat, T., & Jácome, J. (2006). A Phytogeographic Analysis of Araceae of Cabo Corrientes (Chocó, Colombia) and Comparable Lowland Tropical American Floras. Annals of the Missouri Botanical Garden, 93(2), 359–366. http://www.jstor.org/stable/40035731
Alismatales	Araceae	Anthurium	Anthurium arusiense	Mora, M., Bernal, R., Croat, T., & Jácome, J. (2006). A Phytogeographic Analysis of Araceae of Cabo Corrientes (Chocó, Colombia) and Comparable Lowland Tropical American Floras. Annals of the Missouri Botanical Garden, 93(2), 359–366. http://www.jstor.org/stable/40035731
Alismatales	Araceae	Anthurium	Anthurium brownii	Mora, M., Bernal, R., Croat, T., & Jácome, J. (2006). A Phytogeographic Analysis of Araceae of Cabo Corrientes (Chocó, Colombia) and Comparable Lowland Tropical American Floras. Annals of the Missouri Botanical Garden, 93(2), 359–366. http://www.jstor.org/stable/40035731
Alismatales	Araceae	Anthurium	Anthurium cogolloanum	Mora, M., Bernal, R., Croat, T., & Jácome, J. (2006). A Phytogeographic Analysis of Araceae of Cabo Corrientes (Chocó, Colombia) and Comparable Lowland Tropical American Floras. Annals of the Missouri Botanical Garden, 93(2), 359–366. http://www.jstor.org/stable/40035731
Alismatales	Araceae	Anthurium	Anthurium colonense	Mora, M., Bernal, R., Croat, T., & Jácome, J. (2006). A Phytogeographic Analysis of Araceae of Cabo Corrientes (Chocó, Colombia) and Comparable Lowland Tropical American Floras. Annals of the Missouri Botanical Garden, 93(2), 359–366. http://www.jstor.org/stable/40035731
Alismatales	Araceae	Anthurium	Anthurium cucullispathum	Mora, M., Bernal, R., Croat, T., & Jácome, J. (2006). A Phytogeographic Analysis of Araceae of Cabo Corrientes (Chocó, Colombia) and Comparable Lowland Tropical American Floras. Annals of the Missouri Botanical Garden, 93(2), 359–366. http://www.jstor.org/stable/40035731
Alismatales	Araceae	Anthurium	Anthurium cuspidatum	Mora, M., Bernal, R., Croat, T., & Jácome, J. (2006). A Phytogeographic Analysis of Araceae of Cabo Corrientes (Chocó, Colombia) and Comparable Lowland Tropical American Floras. Annals of the Missouri Botanical Garden, 93(2), 359–366. http://www.jstor.org/stable/40035731
Alismatales	Araceae	Anthurium	Anthurium debilis	Mora, M., Bernal, R., Croat, T., & Jácome, J. (2006). A Phytogeographic Analysis of Araceae of Cabo Corrientes (Chocó, Colombia) and Comparable Lowland Tropical American Floras. Annals of the Missouri Botanical Garden, 93(2), 359–366. http://www.jstor.org/stable/40035731
Alismatales	Araceae	Anthurium	Anthurium dwyeri	Mora, M., Bernal, R., Croat, T., & Jácome, J. (2006). A Phytogeographic Analysis of Araceae of Cabo Corrientes (Chocó, Colombia) and Comparable Lowland Tropical American Floras. Annals of the Missouri Botanical Garden, 93(2), 359–366. http://www.jstor.org/stable/40035731
Alismatales	Araceae	Anthurium	Anthurium eminens	Mora, M., Bernal, R., Croat, T., & Jácome, J. (2006). A Phytogeographic Analysis of Araceae of Cabo Corrientes (Chocó, Colombia) and Comparable Lowland Tropical American Floras. Annals of the Missouri Botanical Garden, 93(2), 359–366. http://www.jstor.org/stable/40035731
Alismatales	Araceae	Anthurium	Anthurium formosum	Mora, M., Bernal, R., Croat, T., & Jácome, J. (2006). A Phytogeographic Analysis of Araceae of Cabo Corrientes (Chocó, Colombia) and Comparable Lowland Tropical American Floras. Annals of the Missouri Botanical Garden, 93(2), 359–366. http://www.jstor.org/stable/40035731
Alismatales	Araceae	Anthurium	Anthurium friedrichsthalii	Mora, M., Bernal, R., Croat, T., & Jácome, J. (2006). A Phytogeographic Analysis of Araceae of Cabo Corrientes (Chocó, Colombia) and Comparable Lowland Tropical American Floras. Annals of the Missouri Botanical Garden, 93(2), 359–366. http://www.jstor.org/stable/40035731
Alismatales	Araceae	Anthurium	Anthurium galeanoae	Mora, M., Bernal, R., Croat, T., & Jácome, J. (2006). A Phytogeographic Analysis of Araceae of Cabo Corrientes (Chocó, Colombia) and Comparable Lowland Tropical American Floras. Annals of the Missouri Botanical Garden, 93(2), 359–366. http://www.jstor.org/stable/40035731
Alismatales	Araceae	Anthurium	Anthurium grandicataphyllum	Mora, M., Bernal, R., Croat, T., & Jácome, J. (2006). A Phytogeographic Analysis of Araceae of Cabo Corrientes (Chocó, Colombia) and Comparable Lowland Tropical American Floras. Annals of the Missouri Botanical Garden, 93(2), 359–366. http://www.jstor.org/stable/40035731
Alismatales	Araceae	Anthurium	Anthurium hacumense	Mora, M., Bernal, R., Croat, T., & Jácome, J. (2006). A Phytogeographic Analysis of Araceae of Cabo Corrientes (Chocó, Colombia) and Comparable Lowland Tropical American Floras. Annals of the Missouri Botanical Garden, 93(2), 359–366. http://www.jstor.org/stable/40035731
Alismatales	Araceae	Anthurium	Anthurium hodgei	Mora, M., Bernal, R., Croat, T., & Jácome, J. (2006). A Phytogeographic Analysis of Araceae of Cabo Corrientes (Chocó, Colombia) and Comparable Lowland Tropical American Floras. Annals of the Missouri Botanical Garden, 93(2), 359–366. http://www.jstor.org/stable/40035731
Alismatales	Araceae	Anthurium	Anthurium kunthii	Mora, M., Bernal, R., Croat, T., & Jácome, J. (2006). A Phytogeographic Analysis of Araceae of Cabo Corrientes (Chocó, Colombia) and Comparable Lowland Tropical American Floras. Annals of the Missouri Botanical Garden, 93(2), 359–366. http://www.jstor.org/stable/40035731
Alismatales	Araceae	Anthurium	Anthurium lancifolium	Mora, M., Bernal, R., Croat, T., & Jácome, J. (2006). A Phytogeographic Analysis of Araceae of Cabo Corrientes (Chocó, Colombia) and Comparable Lowland Tropical American Floras. Annals of the Missouri Botanical Garden, 93(2), 359–366. http://www.jstor.org/stable/40035731
Alismatales	Araceae	Anthurium	Anthurium michelii	Mora, M., Bernal, R., Croat, T., & Jácome, J. (2006). A Phytogeographic Analysis of Araceae of Cabo Corrientes (Chocó, Colombia) and Comparable Lowland Tropical American Floras. Annals of the Missouri Botanical Garden, 93(2), 359–366. http://www.jstor.org/stable/40035731
Alismatales	Araceae	Anthurium	Anthurium morae	Mora, M., Bernal, R., Croat, T., & Jácome, J. (2006). A Phytogeographic Analysis of Araceae of Cabo Corrientes (Chocó, Colombia) and Comparable Lowland Tropical American Floras. Annals of the Missouri Botanical Garden, 93(2), 359–366. http://www.jstor.org/stable/40035731
Alismatales	Araceae	Anthurium	Anthurium obtusilobum	Mora, M., Bernal, R., Croat, T., & Jácome, J. (2006). A Phytogeographic Analysis of Araceae of Cabo Corrientes (Chocó, Colombia) and Comparable Lowland Tropical American Floras. Annals of the Missouri Botanical Garden, 93(2), 359–366. http://www.jstor.org/stable/40035731
Alismatales	Araceae	Anthurium	Anthurium obtusum	Mora, M., Bernal, R., Croat, T., & Jácome, J. (2006). A Phytogeographic Analysis of Araceae of Cabo Corrientes (Chocó, Colombia) and Comparable Lowland Tropical American Floras. Annals of the Missouri Botanical Garden, 93(2), 359–366. http://www.jstor.org/stable/40035731
Alismatales	Araceae	Anthurium	Anthurium pallidicaudex	Mora, M., Bernal, R., Croat, T., & Jácome, J. (2006). A Phytogeographic Analysis of Araceae of Cabo Corrientes (Chocó, Colombia) and Comparable Lowland Tropical American Floras. Annals of the Missouri Botanical Garden, 93(2), 359–366. http://www.jstor.org/stable/40035731
Alismatales	Araceae	Anthurium	Anthurium paludosum	Mora, M., Bernal, R., Croat, T., & Jácome, J. (2006). A Phytogeographic Analysis of Araceae of Cabo Corrientes (Chocó, Colombia) and Comparable Lowland Tropical American Floras. Annals of the Missouri Botanical Garden, 93(2), 359–366. http://www.jstor.org/stable/40035731
Alismatales	Araceae	Anthurium	Anthurium panamense	Mora, M., Bernal, R., Croat, T., & Jácome, J. (2006). A Phytogeographic Analysis of Araceae of Cabo Corrientes (Chocó, Colombia) and Comparable Lowland Tropical American Floras. Annals of the Missouri Botanical Garden, 93(2), 359–366. http://www.jstor.org/stable/40035731
Alismatales	Araceae	Anthurium	Anthurium promininerve	Mora, M., Bernal, R., Croat, T., & Jácome, J. (2006). A Phytogeographic Analysis of Araceae of Cabo Corrientes (Chocó, Colombia) and Comparable Lowland Tropical American Floras. Annals of the Missouri Botanical Garden, 93(2), 359–366. http://www.jstor.org/stable/40035731
Alismatales	Araceae	Anthurium	Anthurium propinquum	Mora, M., Bernal, R., Croat, T., & Jácome, J. (2006). A Phytogeographic Analysis of Araceae of Cabo Corrientes (Chocó, Colombia) and Comparable Lowland Tropical American Floras. Annals of the Missouri Botanical Garden, 93(2), 359–366. http://www.jstor.org/stable/40035731
Alismatales	Araceae	Anthurium	Anthurium ramonense	Mora, M., Bernal, R., Croat, T., & Jácome, J. (2006). A Phytogeographic Analysis of Araceae of Cabo Corrientes (Chocó, Colombia) and Comparable Lowland Tropical American Floras. Annals of the Missouri Botanical Garden, 93(2), 359–366. http://www.jstor.org/stable/40035731
Alismatales	Araceae	Anthurium	Anthurium ravenii	Mora, M., Bernal, R., Croat, T., & Jácome, J. (2006). A Phytogeographic Analysis of Araceae of Cabo Corrientes (Chocó, Colombia) and Comparable Lowland Tropical American Floras. Annals of the Missouri Botanical Garden, 93(2), 359–366. http://www.jstor.org/stable/40035731
Alismatales	Araceae	Anthurium	Anthurium rotundistigmatum	Mora, M., Bernal, R., Croat, T., & Jácome, J. (2006). A Phytogeographic Analysis of Araceae of Cabo Corrientes (Chocó, Colombia) and Comparable Lowland Tropical American Floras. Annals of the Missouri Botanical Garden, 93(2), 359–366. http://www.jstor.org/stable/40035731
Alismatales	Araceae	Anthurium	Anthurium salvinii	Mora, M., Bernal, R., Croat, T., & Jácome, J. (2006). A Phytogeographic Analysis of Araceae of Cabo Corrientes (Chocó, Colombia) and Comparable Lowland Tropical American Floras. Annals of the Missouri Botanical Garden, 93(2), 359–366. http://www.jstor.org/stable/40035731
Alismatales	Araceae	Anthurium	Anthurium trilobum	Mora, M., Bernal, R., Croat, T., & Jácome, J. (2006). A Phytogeographic Analysis of Araceae of Cabo Corrientes (Chocó, Colombia) and Comparable Lowland Tropical American Floras. Annals of the Missouri Botanical Garden, 93(2), 359–366. http://www.jstor.org/stable/40035731
Alismatales	Araceae	Anthurium	Anthurium variilobum	Mora, M., Bernal, R., Croat, T., & Jácome, J. (2006). A Phytogeographic Analysis of Araceae of Cabo Corrientes (Chocó, Colombia) and Comparable Lowland Tropical American Floras. Annals of the Missouri Botanical Garden, 93(2), 359–366. http://www.jstor.org/stable/40035731
Alismatales	Araceae	Anthurium	Anthurium warocqueanum	Mora, M., Bernal, R., Croat, T., & Jácome, J. (2006). A Phytogeographic Analysis of Araceae of Cabo Corrientes (Chocó, Colombia) and Comparable Lowland Tropical American Floras. Annals of the Missouri Botanical Garden, 93(2), 359–366. http://www.jstor.org/stable/40035731
Alismatales	Araceae	Anthurium	Anthurium sp.	Mora, M., Bernal, R., Croat, T., & Jácome, J. (2006). A Phytogeographic Analysis of Araceae of Cabo Corrientes (Chocó, Colombia) and Comparable Lowland Tropical American Floras. Annals of the Missouri Botanical Garden, 93(2), 359–366. http://www.jstor.org/stable/40035731
Alismatales	Araceae	Anthurium	Anthurium andreanum	Rivadeneira Narva?ez, & Maza Asquet, C. de la. (2015). Elaboracio?n de un plan de manejo para la reserva privada Ri?o Canande? de la Fundacio?n de Conservacio?n Jocotoco - Ecuador. Tesis (magi?ster en a?reas silvestres y conservacio?n de la naturaleza)--Universidad de Chile, 2015.
Alismatales	Araceae	Anthurium	Anthurium scandens	Soto-Medina, E., Londoño-Lemos, V., & Díaz-Escandón, D. (2015). Epiphytes from a forest type transition zone in the Choco biogeographic region, Valle del Cauca, Colombia. Revista De Biología Tropical, 63(4), 915–926. https://doi.org/10.15517/rbt.v63i4.16733
Alismatales	Araceae	Anthurium	Anthurium falcatum	Ulloa, Ximena Aguirre, & Endara, Alexandra. (2016). Diversidad de flora vascular del Chocó Andino en el área de Selva Virgen, Ecuador. Enfoque UTE, 7(2), 82-96. https://doi.org/10.29019/enfoqueute.v7n2.97
Alismatales	Araceae	Anthurium	Anthurium rimbachii	Lozano, P., B. Klitgaard, D. Neill, and L. Roa. 2022. Equatorial Chocó, Esmeraldas, Quinindé, Ecuador. Endemic Plants of Canandé Reserve. Field Museum Field Guides Available at: https://fieldguides.fieldmuseum.org/guides/guide/1453
Alismatales	Araceae	Anthurium	Anthurium rodrigueziae	Lozano, P., B. Klitgaard, D. Neill, and L. Roa. 2022. Equatorial Chocó, Esmeraldas, Quinindé, Ecuador. Endemic Plants of Canandé Reserve. Field Museum Field Guides Available at: https://fieldguides.fieldmuseum.org/guides/guide/1453
Alismatales	Araceae	Anthurium	Anthurium ochreatum	Lozano, P., B. Klitgaard, D. Neill, and L. Roa. 2022. Equatorial Chocó, Esmeraldas, Quinindé, Ecuador. Endemic Plants of Canandé Reserve. Field Museum Field Guides Available at: https://fieldguides.fieldmuseum.org/guides/guide/1453
Alismatales	Araceae	Anthurium	Anthurium cf. nigrescens	Lozano, P., B. Klitgaard, D. Neill, and L. Roa. 2022. Equatorial Chocó, Esmeraldas, Quinindé, Ecuador. Endemic Plants of Canandé Reserve. Field Museum Field Guides Available at: https://fieldguides.fieldmuseum.org/guides/guide/1453
Alismatales	Araceae	Anthurium	Anthurium cf. rivulare	Lozano, P., B. Klitgaard, D. Neill, and L. Roa. 2022. Equatorial Chocó, Esmeraldas, Quinindé, Ecuador. Endemic Plants of Canandé Reserve. Field Museum Field Guides Available at: https://fieldguides.fieldmuseum.org/guides/guide/1453
Alismatales	Araceae	Anthurium	Anthurium giganteum	Lozano, P., B. Klitgaard, D. Neill, and L. Roa. 2022. Equatorial Chocó, Esmeraldas, Quinindé, Ecuador. Endemic Plants of Canandé Reserve. Field Museum Field Guides Available at: https://fieldguides.fieldmuseum.org/guides/guide/1453
Alismatales	Araceae	Anthurium	Anthurium dolichostachyum	Lozano, P., B. Klitgaard, D. Neill, and L. Roa. 2022. Equatorial Chocó, Esmeraldas, Quinindé, Ecuador. Endemic Plants of Canandé Reserve. Field Museum Field Guides Available at: https://fieldguides.fieldmuseum.org/guides/guide/1453
Alismatales	Araceae	Anthurium	Anthurium cf. amoena	Lozano, P., B. Klitgaard, D. Neill, and L. Roa. 2022. Equatorial Chocó, Esmeraldas, Quinindé, Ecuador. Endemic Plants of Canandé Reserve. Field Museum Field Guides Available at: https://fieldguides.fieldmuseum.org/guides/guide/1453
Alismatales	Araceae	Anthurium	Anthurium aureum	Lozano, P., B. Klitgaard, D. Neill, and L. Roa. 2022. Equatorial Chocó, Esmeraldas, Quinindé, Ecuador. Endemic Plants of Canandé Reserve. Field Museum Field Guides Available at: https://fieldguides.fieldmuseum.org/guides/guide/1453
Alismatales	Araceae	Anthurium	Anthurium incomptum	Lozano, P., B. Klitgaard, D. Neill, and L. Roa. 2022. Equatorial Chocó, Esmeraldas, Quinindé, Ecuador. Endemic Plants of Canandé Reserve. Field Museum Field Guides Available at: https://fieldguides.fieldmuseum.org/guides/guide/1453
Alismatales	Araceae	Anthurium	Anthurium cf. Jaramilloi	Lozano, P., B. Klitgaard, D. Neill, and L. Roa. 2022. Equatorial Chocó, Esmeraldas, Quinindé, Ecuador. Endemic Plants of Canandé Reserve. Field Museum Field Guides Available at: https://fieldguides.fieldmuseum.org/guides/guide/1453
Malvales	Malvaceae	Apeiba	Apeiba membranaceae	Lozano, P., B. Klitgaard, D. Neill, and L. Roa. 2022. Equatorial Chocó, Esmeraldas, Quinindé, Ecuador. Endemic Plants of Canandé Reserve. Field Museum Field Guides Available at: https://fieldguides.fieldmuseum.org/guides/guide/1453
Ericales	Primulaceae	Ardisia	Ardisia longistaminea	Tesoro Escondido Reserve, personal communication
Ericales	Primulaceae	Ardisia	Ardisia websteri	Lozano, P., B. Klitgaard, D. Neill, and L. Roa. 2022. Equatorial Chocó, Esmeraldas, Quinindé, Ecuador. Endemic Plants of Canandé Reserve. Field Museum Field Guides Available at: https://fieldguides.fieldmuseum.org/guides/guide/1453
Ericales	Primulaceae	Ardisia	Ardisia cf. websteri	Lozano, P., B. Klitgaard, D. Neill, and L. Roa. 2022. Equatorial Chocó, Esmeraldas, Quinindé, Ecuador. Endemic Plants of Canandé Reserve. Field Museum Field Guides Available at: https://fieldguides.fieldmuseum.org/guides/guide/1453
Piperales	Aristolochiaceae	Aristolochia	Aristolochia trianaei	Lozano, P., B. Klitgaard, D. Neill, and L. Roa. 2022. Equatorial Chocó, Esmeraldas, Quinindé, Ecuador. Endemic Plants of Canandé Reserve. Field Museum Field Guides Available at: https://fieldguides.fieldmuseum.org/guides/guide/1453
Rosales	Moraceae	Artocarpus	Artocarpus altilis	Tesoro Escondido Reserve, personal communication
Gentianales	Apocynaceae	Aspidosperma	Aspidosperma sp.	Tesoro Escondido Reserve, personal communication
Polypodiales	Aspleniaceae	Asplenium	Asplenium hallii	Lozano, P., B. Klitgaard, D. Neill, and L. Roa. 2022. Equatorial Chocó, Esmeraldas, Quinindé, Ecuador. Endemic Plants of Canandé Reserve. Field Museum Field Guides Available at: https://fieldguides.fieldmuseum.org/guides/guide/1453
Pandanales	Cyclanthaceae	Asplundia	Asplundia ecuadorensis	Lozano, P., B. Klitgaard, D. Neill, and L. Roa. 2022. Equatorial Chocó, Esmeraldas, Quinindé, Ecuador. Endemic Plants of Canandé Reserve. Field Museum Field Guides Available at: https://fieldguides.fieldmuseum.org/guides/guide/1453
Arecales	Arecaceae	Asterogyne	Asterogyne martiana	Lozano, P., B. Klitgaard, D. Neill, and L. Roa. 2022. Equatorial Chocó, Esmeraldas, Quinindé, Ecuador. Endemic Plants of Canandé Reserve. Field Museum Field Guides Available at: https://fieldguides.fieldmuseum.org/guides/guide/1453
Arecales	Arecaceae	astrocarpus	Astrocaryum chambira	Tesoro Escondido Reserve, personal communication
Arecales	Arecaceae	Astrocaryum	Astrocaryum estandlenayanum	Tesoro Escondido Reserve, personal communication
Arecales	Arecaceae	Astrocaryum	Astrocaryum standleyanum	Ulloa, Ximena Aguirre, & Endara, Alexandra. (2016). Diversidad de flora vascular del Chocó Andino en el área de Selva Virgen, Ecuador. Enfoque UTE, 7(2), 82-96. https://doi.org/10.29019/enfoqueute.v7n2.97
Arecales	Arecaceae	Attalea	Attalea colendra	Tesoro Escondido Reserve, personal communication
Asterales	Asteraceae	Baccharis	Baccharis sp.	Tesoro Escondido Reserve, personal communication
Arecales	Arecaceae	Bactris	Bactris gasipaes	Tesoro Escondido Reserve, personal communication
Arecales	Arecaceae	Bactris	Bactris sp.	Lozano, P., B. Klitgaard, D. Neill, and L. Roa. 2022. Equatorial Chocó, Esmeraldas, Quinindé, Ecuador. Endemic Plants of Canandé Reserve. Field Museum Field Guides Available at: https://fieldguides.fieldmuseum.org/guides/guide/1453
Malpighiales	Salicaceae	Banara	Banara riparia	Tesoro Escondido Reserve, personal communication
Fabales	Fabaceae	Bauhinia	Bauhinia pichinchensis	Mariscal Chávez, A.G. (2016). Local baseline knowledge for conservation and restoration of degraded ecosystems in Ecuador. Southern Swedish Forest Research Centre, Swedish University of Agricultural Sciences.
Cucurbitales	Begoniaceae	Begonia	Begonia harlingii	Lozano, P., B. Klitgaard, D. Neill, and L. Roa. 2022. Equatorial Chocó, Esmeraldas, Quinindé, Ecuador. Endemic Plants of Canandé Reserve. Field Museum Field Guides Available at: https://fieldguides.fieldmuseum.org/guides/guide/1453
Cucurbitales	Begoniaceae	Begonia	Begonia fischeri	Lozano, P., B. Klitgaard, D. Neill, and L. Roa. 2022. Equatorial Chocó, Esmeraldas, Quinindé, Ecuador. Endemic Plants of Canandé Reserve. Field Museum Field Guides Available at: https://fieldguides.fieldmuseum.org/guides/guide/1453
Cucurbitales	Begoniaceae	Begonia	Begonia glabra	Lozano, P., B. Klitgaard, D. Neill, and L. Roa. 2022. Equatorial Chocó, Esmeraldas, Quinindé, Ecuador. Endemic Plants of Canandé Reserve. Field Museum Field Guides Available at: https://fieldguides.fieldmuseum.org/guides/guide/1453
Laurales	Lauraceae	Beilschimedia	Beilschimedia rohiliana	Tesoro Escondido Reserve, personal communication
Laurales	Lauraceae	Beilschmiedia	Beilschmiedia aff. costaricensis	Mariscal Chávez, A.G. (2016). Local baseline knowledge for conservation and restoration of degraded ecosystems in Ecuador. Southern Swedish Forest Research Centre, Swedish University of Agricultural Sciences.
Laurales	Lauraceae	Beilsohmiedia	Beilsohmiedia sp.	Tesoro Escondido Reserve, personal communication
Myrtales	Melastomataceae	Bellucia	Bellucia sp.	Lozano, P., B. Klitgaard, D. Neill, and L. Roa. 2022. Equatorial Chocó, Esmeraldas, Quinindé, Ecuador. Endemic Plants of Canandé Reserve. Field Museum Field Guides Available at: https://fieldguides.fieldmuseum.org/guides/guide/1453
Lamiales	Gesneriaceae	Bertiera	Bertiera sp.1	Mariscal Chávez, A.G. (2016). Local baseline knowledge for conservation and restoration of degraded ecosystems in Ecuador. Southern Swedish Forest Research Centre, Swedish University of Agricultural Sciences.
Lamiales	Gesneriaceae	Bertiera	Bertiera sp.2	Mariscal Chávez, A.G. (2016). Local baseline knowledge for conservation and restoration of degraded ecosystems in Ecuador. Southern Swedish Forest Research Centre, Swedish University of Agricultural Sciences.
Lamiales	Gesneriaceae	Besleria	Besleria tambensis	Clark, John & Neill, David & Asanza, Mercedes. (2006). Floristic checklist of the Mache-Chindul mountains of northwestern Ecuador / by John L. Clark, David A. Neill and Mercedes Asanza. Contributions from the United States National Herbarium. 54. 1-180.
Lamiales	Gesneriaceae	Besleria	Besleria sp.	Lozano, P., B. Klitgaard, D. Neill, and L. Roa. 2022. Equatorial Chocó, Esmeraldas, Quinindé, Ecuador. Endemic Plants of Canandé Reserve. Field Museum Field Guides Available at: https://fieldguides.fieldmuseum.org/guides/guide/1453
Lamiales	Gesneriaceae	Besleria	Besleria cf. arbusta	Lozano, P., B. Klitgaard, D. Neill, and L. Roa. 2022. Equatorial Chocó, Esmeraldas, Quinindé, Ecuador. Endemic Plants of Canandé Reserve. Field Museum Field Guides Available at: https://fieldguides.fieldmuseum.org/guides/guide/1453
Lamiales	Gesneriaceae	Besleria	Besleria barclayi	Lozano, P., B. Klitgaard, D. Neill, and L. Roa. 2022. Equatorial Chocó, Esmeraldas, Quinindé, Ecuador. Endemic Plants of Canandé Reserve. Field Museum Field Guides Available at: https://fieldguides.fieldmuseum.org/guides/guide/1453
Sapindales	Sapindaceae	Billia	Billia rosea	Rangel, J. O., and U. N. de C.-F. de C. S. Bogotá. 2010. Colombia diversidad biótica IV: El Chocó biogeográfico / Costa Pacífica. Available at: https://repositorio.unal.edu.co/handle/unal/81941
Malvales	Bixaceae	Bixa	Bixa orellana	Tesoro Escondido Reserve, personal communication
Myrtales	Melastomataceae	Blakea	Blakea subconnata	Lozano, P., B. Klitgaard, D. Neill, and L. Roa. 2022. Equatorial Chocó, Esmeraldas, Quinindé, Ecuador. Endemic Plants of Canandé Reserve. Field Museum Field Guides Available at: https://fieldguides.fieldmuseum.org/guides/guide/1453
Polypodiales	Blechnaceae	Blechnum	Blechnum appendiculatum	Lozano, P., B. Klitgaard, D. Neill, and L. Roa. 2022. Equatorial Chocó, Esmeraldas, Quinindé, Ecuador. Endemic Plants of Canandé Reserve. Field Museum Field Guides Available at: https://fieldguides.fieldmuseum.org/guides/guide/1453
Asparagales	Amaryllidaceae	Bomarea	Bomarea cf. obovata	Lozano, P., B. Klitgaard, D. Neill, and L. Roa. 2022. Equatorial Chocó, Esmeraldas, Quinindé, Ecuador. Endemic Plants of Canandé Reserve. Field Museum Field Guides Available at: https://fieldguides.fieldmuseum.org/guides/guide/1453
Malvales	Malvaceae	Bombax?	Bombax malabricum	Tesoro Escondido Reserve, personal communication
Gentianales	Rubiaceae	Borojoa	Borojoa patinoi	Tesoro Escondido Reserve, personal communication
Lamiales	Acanthaceae	Bravaisia	Bravaisia sp.	Lozano, P., B. Klitgaard, D. Neill, and L. Roa. 2022. Equatorial Chocó, Esmeraldas, Quinindé, Ecuador. Endemic Plants of Canandé Reserve. Field Museum Field Guides Available at: https://fieldguides.fieldmuseum.org/guides/guide/1453
Rosales	Moraceae	Brosimum	Brosimum utile	Tesoro Escondido Reserve, personal communication
Rosales	Moraceae	Brosimum	Brosimum guianense	Tesoro Escondido Reserve, personal communication
Rosales	Moraceae	Brosimum	Brosimum alicastrum	Tesoro Escondido Reserve, personal communication
Rosales	Moraceae	Brosimum	Brosimum utile ssp. occidentale	Mariscal Chávez, A.G. (2016). Local baseline knowledge for conservation and restoration of degraded ecosystems in Ecuador. Southern Swedish Forest Research Centre, Swedish University of Agricultural Sciences.
Fabales	Fabaceae-Caesalpinioideae	Brownea	Brownea hertacea	Tesoro Escondido Reserve, personal communication
Fabales	Fabaceae-Caesalpinioideae	Brownea	Brownea coccinea	Tesoro Escondido Reserve, personal communication
Fabales	Fabaceae-Caesalpinioideae	Brownea	Brownea multijuga	Palacios, W. & Jaramillo, N. (2016). Árboles amenazados del Chocó ecuatoriano.ACI Avances en Ciencias e Ingenierías, 8(14), 51–60.
Solanales	Solanaceae	Brugmansia	Brugmansia sp.	Tesoro Escondido Reserve, personal communication
Oxalidales	Brunelliaceae	Brunellia	Brunellia acostae	internet version of the Catalogue of the Vascular Plants of Ecuador (Missouri Botanical Garden 1999)
Myrtales	Combretaceae	Buchenavia	Buchenavia sp.	Lozano, P., B. Klitgaard, D. Neill, and L. Roa. 2022. Equatorial Chocó, Esmeraldas, Quinindé, Ecuador. Endemic Plants of Canandé Reserve. Field Museum Field Guides Available at: https://fieldguides.fieldmuseum.org/guides/guide/1453
Malpighiales	Malpighiaceae	Bunchosia	Bunchosia lanceolata	Tesoro Escondido Reserve, personal communication
Malpighiales	Malpighiaceae	Bunchosia	Bunchosia aff. deflexa	Mariscal Chávez, A.G. (2016). Local baseline knowledge for conservation and restoration of degraded ecosystems in Ecuador. Southern Swedish Forest Research Centre, Swedish University of Agricultural Sciences.
Malpighiales	Malpighiaceae	Bunchosia	Bunchosia argentea	Mariscal Chávez, A.G. (2016). Local baseline knowledge for conservation and restoration of degraded ecosystems in Ecuador. Southern Swedish Forest Research Centre, Swedish University of Agricultural Sciences.
Asterales	Campanulaceae	Burmeistera	Burmeistera cyclostigmata	Lozano, P., B. Klitgaard, D. Neill, and L. Roa. 2022. Equatorial Chocó, Esmeraldas, Quinindé, Ecuador. Endemic Plants of Canandé Reserve. Field Museum Field Guides Available at: https://fieldguides.fieldmuseum.org/guides/guide/1453
Asterales	Campanulaceae	Burmeistera	Burmeistera brachyandra	Lozano, P., B. Klitgaard, D. Neill, and L. Roa. 2022. Equatorial Chocó, Esmeraldas, Quinindé, Ecuador. Endemic Plants of Canandé Reserve. Field Museum Field Guides Available at: https://fieldguides.fieldmuseum.org/guides/guide/1453
Asterales	Campanulaceae	Burmeistera	Burmeistera smaragdi	Lozano, P., B. Klitgaard, D. Neill, and L. Roa. 2022. Equatorial Chocó, Esmeraldas, Quinindé, Ecuador. Endemic Plants of Canandé Reserve. Field Museum Field Guides Available at: https://fieldguides.fieldmuseum.org/guides/guide/1453
Malpighiales	Malpighiaceae	Byrsonima	Byrsonima ligustrifolia	Mariscal Chávez, A.G. (2016). Local baseline knowledge for conservation and restoration of degraded ecosystems in Ecuador. Southern Swedish Forest Research Centre, Swedish University of Agricultural Sciences.
Sapindales	Meliaceae	Cabralea	Cabralea canjerana	Tesoro Escondido Reserve, personal communication
Alismatales	Araceae	Caladium	Caladium bicolor	Mora, M., Bernal, R., Croat, T., & Jácome, J. (2006). A Phytogeographic Analysis of Araceae of Cabo Corrientes (Chocó, Colombia) and Comparable Lowland Tropical American Floras. Annals of the Missouri Botanical Garden, 93(2), 359–366. http://www.jstor.org/stable/40035731
Zingiberales	Maranthaceae	Calathea	Calathea luthea	Lozano, P., B. Klitgaard, D. Neill, and L. Roa. 2022. Equatorial Chocó, Esmeraldas, Quinindé, Ecuador. Endemic Plants of Canandé Reserve. Field Museum Field Guides Available at: https://fieldguides.fieldmuseum.org/guides/guide/1453
Zingiberales	Maranthaceae	Calathea	Calathea legrelleana	Lozano, P., B. Klitgaard, D. Neill, and L. Roa. 2022. Equatorial Chocó, Esmeraldas, Quinindé, Ecuador. Endemic Plants of Canandé Reserve. Field Museum Field Guides Available at: https://fieldguides.fieldmuseum.org/guides/guide/1453
Zingiberales	Maranthaceae	Calathea	Calathea micans	Lozano, P., B. Klitgaard, D. Neill, and L. Roa. 2022. Equatorial Chocó, Esmeraldas, Quinindé, Ecuador. Endemic Plants of Canandé Reserve. Field Museum Field Guides Available at: https://fieldguides.fieldmuseum.org/guides/guide/1453
Zingiberales	Maranthaceae	Calathea	Calathea metallica	Lozano, P., B. Klitgaard, D. Neill, and L. Roa. 2022. Equatorial Chocó, Esmeraldas, Quinindé, Ecuador. Endemic Plants of Canandé Reserve. Field Museum Field Guides Available at: https://fieldguides.fieldmuseum.org/guides/guide/1453
Zingiberales	Maranthaceae	Calathea	Calathea latifolia	Lozano, P., B. Klitgaard, D. Neill, and L. Roa. 2022. Equatorial Chocó, Esmeraldas, Quinindé, Ecuador. Endemic Plants of Canandé Reserve. Field Museum Field Guides Available at: https://fieldguides.fieldmuseum.org/guides/guide/1453
Zingiberales	Maranthaceae	Calathea	Calathea sp.	Lozano, P., B. Klitgaard, D. Neill, and L. Roa. 2022. Equatorial Chocó, Esmeraldas, Quinindé, Ecuador. Endemic Plants of Canandé Reserve. Field Museum Field Guides Available at: https://fieldguides.fieldmuseum.org/guides/guide/1453
Metteniusales	Metteniusaceae	Calatola	Calatola costaricensis	Tesoro Escondido Reserve, personal communication
Ericales	Sapotaceae	Calocarpum	Calocarpum sapota	Tesoro Escondido Reserve, personal communication
Malpighiales	Clusiaceae	Calophyllum	Calophyllum longifolium	Tesoro Escondido Reserve, personal communication
Myrtales	Myrtaceae	Calyptranthes	Calyptranthes plicata	Tesoro Escondido Reserve, personal communication
Myrtales	Myrtaceae	Calyptranthes	Calyptranthes sp.	Mariscal Chávez, A.G. (2016). Local baseline knowledge for conservation and restoration of degraded ecosystems in Ecuador. Southern Swedish Forest Research Centre, Swedish University of Agricultural Sciences.
Sapindales	Anacardiaceae	Campnosperma	Campnosperma panamensis	Palacios, W. & Jaramillo, N. (2016). Árboles amenazados del Chocó ecuatoriano.ACI Avances en Ciencias e Ingenierías, 8(14), 51–60.
Sapindales	Meliaceae	Carapa	Carapa megistocarpa	Tesoro Escondido Reserve, personal communication
Sapindales	Meliaceae	Carapa	Carapa guianensis	Tesoro Escondido Reserve, personal communication
Sapindales	Meliaceae	Carapa	Carapa amorphocarpa	Palacios, W. & Jaramillo, N. (2016). Árboles amenazados del Chocó ecuatoriano.ACI Avances en Ciencias e Ingenierías, 8(14), 51–60.
Sapindales	Meliaceae	Carapa	Carapa longipetala	Palacios, W. & Jaramillo, N. (2016). Árboles amenazados del Chocó ecuatoriano.ACI Avances en Ciencias e Ingenierías, 8(14), 51–60.
Sapindales	Meliaceae	Carapa	Carapa alticola	Palacios, W. & Jaramillo, N. (2016). Árboles amenazados del Chocó ecuatoriano.ACI Avances en Ciencias e Ingenierías, 8(14), 51–60.
Sapindales	Meliaceae	Carapa	Carapa cf. longipetala	Lozano, P., B. Klitgaard, D. Neill, and L. Roa. 2022. Equatorial Chocó, Esmeraldas, Quinindé, Ecuador. Endemic Plants of Canandé Reserve. Field Museum Field Guides Available at: https://fieldguides.fieldmuseum.org/guides/guide/1453
Sapindales	Meliaceae	Carapa	Carapa aff. guianensis	Mariscal Chávez, A.G. (2016). Local baseline knowledge for conservation and restoration of degraded ecosystems in Ecuador. Southern Swedish Forest Research Centre, Swedish University of Agricultural Sciences.
Sapindales	Meliaceae	Carapa	Carapa longipetala	Lozano, P., B. Klitgaard, D. Neill, and L. Roa. 2022. Equatorial Chocó, Esmeraldas, Quinindé, Ecuador. Endemic Plants of Canandé Reserve. Field Museum Field Guides Available at: https://fieldguides.fieldmuseum.org/guides/guide/1453
Pandanales	Cyclanthaceae	Cardulovica	Cardulovica palmata	Lozano, P., B. Klitgaard, D. Neill, and L. Roa. 2022. Equatorial Chocó, Esmeraldas, Quinindé, Ecuador. Endemic Plants of Canandé Reserve. Field Museum Field Guides Available at: https://fieldguides.fieldmuseum.org/guides/guide/1453
Brassicales	Caricaceae	Carica	Carica sp.	Tesoro Escondido Reserve, personal communication
Ericales	Lecythidaceae	Cariniana	Cariniana pyriformis	Rangel, J. O., and U. N. de C.-F. de C. S. Bogotá. 2010. Colombia diversidad biótica IV: El Chocó biogeográfico / Costa Pacífica. Available at: https://repositorio.unal.edu.co/handle/unal/81941
Poales	Cyperaceae	Carludovica	Carludovica palmata	Lozano, P., B. Klitgaard, D. Neill, and L. Roa. 2022. Equatorial Chocó, Esmeraldas, Quinindé, Ecuador. Endemic Plants of Canandé Reserve. Field Museum Field Guides Available at: https://fieldguides.fieldmuseum.org/guides/guide/1453
Malpighiales	Achariaceae	Carpotroche	Carpotroche ramosii	Lozano, P., B. Klitgaard, D. Neill, and L. Roa. 2022. Equatorial Chocó, Esmeraldas, Quinindé, Ecuador. Endemic Plants of Canandé Reserve. Field Museum Field Guides Available at: https://fieldguides.fieldmuseum.org/guides/guide/1453
Laurales	Lauraceae	Caryodaphnopsis	Caryodaphnopsis theobromifolia	Palacios, W. & Jaramillo, N. (2016). Árboles amenazados del Chocó ecuatoriano.ACI Avances en Ciencias e Ingenierías, 8(14), 51–60.
Malpighiales	Euphorbiaceae	Caryodendron	Caryodendron sp.	Tesoro Escondido Reserve, personal communication
Malpighiales	Euphorbiaceae	Caryodendron	Caryodendron orinocoense	Tesoro Escondido Reserve, personal communication
Malpighiales	Salicaceae	Casearia	Casearia sylvestris	Tesoro Escondido Reserve, personal communication
Malpighiales	Salicaceae	Casearia	Casearia mariquitensis	Tesoro Escondido Reserve, personal communication
Malpighiales	Salicaceae	Casearia	Casearia arborea	Tesoro Escondido Reserve, personal communication
Malpighiales	Salicaceae	Casearia	Casearia sp.	Lozano, P., B. Klitgaard, D. Neill, and L. Roa. 2022. Equatorial Chocó, Esmeraldas, Quinindé, Ecuador. Endemic Plants of Canandé Reserve. Field Museum Field Guides Available at: https://fieldguides.fieldmuseum.org/guides/guide/1453
Malpighiales	Salicaceae	Casearia	Casearia prunifolia	Lozano, P., B. Klitgaard, D. Neill, and L. Roa. 2022. Equatorial Chocó, Esmeraldas, Quinindé, Ecuador. Endemic Plants of Canandé Reserve. Field Museum Field Guides Available at: https://fieldguides.fieldmuseum.org/guides/guide/1453
Fabales	Fabaceae-Caesalpinioideae	Cassia	Cassia moschata	Tesoro Escondido Reserve, personal communication
Rosales	Moraceae	Castilla	Castilla tunu	Tesoro Escondido Reserve, personal communication
Rosales	Moraceae	Castilla	Castilla elastica	Tesoro Escondido Reserve, personal communication
Rosales	Moraceae	Castillea (tribe)	Castillea (tribe) sp.	Lozano, P., B. Klitgaard, D. Neill, and L. Roa. 2022. Equatorial Chocó, Esmeraldas, Quinindé, Ecuador. Endemic Plants of Canandé Reserve. Field Museum Field Guides Available at: https://fieldguides.fieldmuseum.org/guides/guide/1453
Poales	Bromeliaceae	Catopsis	Catopsis nutans	Soto-Medina, E., Londoño-Lemos, V., & Díaz-Escandón, D. (2015). Epiphytes from a forest type transition zone in the Choco biogeographic region, Valle del Cauca, Colombia. Revista De Biología Tropical, 63(4), 915–926. https://doi.org/10.15517/rbt.v63i4.16733
Ericales	Ericaceae	Cavendishia	Cavendishia venosa	Lozano, P., B. Klitgaard, D. Neill, and L. Roa. 2022. Equatorial Chocó, Esmeraldas, Quinindé, Ecuador. Endemic Plants of Canandé Reserve. Field Museum Field Guides Available at: https://fieldguides.fieldmuseum.org/guides/guide/1453
Rosales	Urticaceae	Cecropia	Cecropia obtusifolia	Tesoro Escondido Reserve, personal communication
Rosales	Urticaceae	Cecropia	Cecropia reticulata	Ulloa, Ximena Aguirre, & Endara, Alexandra. (2016). Diversidad de flora vascular del Chocó Andino en el área de Selva Virgen, Ecuador. Enfoque UTE, 7(2), 82-96. https://doi.org/10.29019/enfoqueute.v7n2.97
Rosales	Urticaceae	Cecropia	Cecropia sp.	Lozano, P., B. Klitgaard, D. Neill, and L. Roa. 2022. Equatorial Chocó, Esmeraldas, Quinindé, Ecuador. Endemic Plants of Canandé Reserve. Field Museum Field Guides Available at: https://fieldguides.fieldmuseum.org/guides/guide/1453
Rosales	Urticaceae	Cecropia	Cecropia hispidissima	Lozano, P., B. Klitgaard, D. Neill, and L. Roa. 2022. Equatorial Chocó, Esmeraldas, Quinindé, Ecuador. Endemic Plants of Canandé Reserve. Field Museum Field Guides Available at: https://fieldguides.fieldmuseum.org/guides/guide/1453
Rosales	Urticaceae	Cecropia	Cecropia garciae	Mariscal Chávez, A.G. (2016). Local baseline knowledge for conservation and restoration of degraded ecosystems in Ecuador. Southern Swedish Forest Research Centre, Swedish University of Agricultural Sciences.
Rosales	Urticaceae	Cecropia	Cecropia sp.1	Mariscal Chávez, A.G. (2016). Local baseline knowledge for conservation and restoration of degraded ecosystems in Ecuador. Southern Swedish Forest Research Centre, Swedish University of Agricultural Sciences.
Rosales	Urticaceae	Cecropia	Cecropia sp.2	Mariscal Chávez, A.G. (2016). Local baseline knowledge for conservation and restoration of degraded ecosystems in Ecuador. Southern Swedish Forest Research Centre, Swedish University of Agricultural Sciences.
Rosales	Urticaceae	Cecropia	Cecropia peltata	Rangel, J. O., and U. N. de C.-F. de C. S. Bogotá. 2010. Colombia diversidad biótica IV: El Chocó biogeográfico / Costa Pacífica. Available at: https://repositorio.unal.edu.co/handle/unal/81941
Rosales	Urticaceae	Cecropia	Cecropia occidentalis	Rangel, J. O., and U. N. de C.-F. de C. S. Bogotá. 2010. Colombia diversidad biótica IV: El Chocó biogeográfico / Costa Pacífica. Available at: https://repositorio.unal.edu.co/handle/unal/81941
Sapindales	Meliaceae	Cedrela	Cedrela odorata	Tesoro Escondido Reserve, personal communication
Fabales	Fabaceae-Mimosaceae	Cedrelinga	Cedrelinga catanaeformis	Tesoro Escondido Reserve, personal communication
Sapindales	Meliaceae	Cedrela	Cedrela sp.	Lozano, P., B. Klitgaard, D. Neill, and L. Roa. 2022. Equatorial Chocó, Esmeraldas, Quinindé, Ecuador. Endemic Plants of Canandé Reserve. Field Museum Field Guides Available at: https://fieldguides.fieldmuseum.org/guides/guide/1453
Malvales	Malvaceae	Ceiba	Ceiba samauma	Tesoro Escondido Reserve, personal communication
Malvales	Malvaceae	Ceiba	Ceiba pentandra	Tesoro Escondido Reserve, personal communication
Rosales	Ulmaceae	Celtis	Celtis schippii	Tesoro Escondido Reserve, personal communication
Asterales	Asteraceae	Centratherum	Centratherum punctatum	Lozano, P., B. Klitgaard, D. Neill, and L. Roa. 2022. Equatorial Chocó, Esmeraldas, Quinindé, Ecuador. Endemic Plants of Canandé Reserve. Field Museum Field Guides Available at: https://fieldguides.fieldmuseum.org/guides/guide/1453
Fabales	Fabaceae-Papilionaceae	Centrolobium	Centrolobium parense	Tesoro Escondido Reserve, personal communication
Malpighiales	Ochnaceae	Cespedesia	Cespedesia spathulata	Tesoro Escondido Reserve, personal communication
Solanales	Solanaceae	Cestrum	Cestrum sp.	Tesoro Escondido Reserve, personal communication
Solanales	Solanaceae	Cestrum	Cestrum megalophyllum	Mariscal Chávez, A.G. (2016). Local baseline knowledge for conservation and restoration of degraded ecosystems in Ecuador. Southern Swedish Forest Research Centre, Swedish University of Agricultural Sciences.
Solanales	Solanaceae	Cestrum	Cestrum morae	Lozano, P., B. Klitgaard, D. Neill, and L. Roa. 2022. Equatorial Chocó, Esmeraldas, Quinindé, Ecuador. Endemic Plants of Canandé Reserve. Field Museum Field Guides Available at: https://fieldguides.fieldmuseum.org/guides/guide/1453
Arecales	Arecaceae	Chamaedorea	Chamaedorea sp.	Lozano, P., B. Klitgaard, D. Neill, and L. Roa. 2022. Equatorial Chocó, Esmeraldas, Quinindé, Ecuador. Endemic Plants of Canandé Reserve. Field Museum Field Guides Available at: https://fieldguides.fieldmuseum.org/guides/guide/1453
Arecales	Arecaceae	Chamaedorea	Chamaedorea pinnatifrons	Lozano, P., B. Klitgaard, D. Neill, and L. Roa. 2022. Equatorial Chocó, Esmeraldas, Quinindé, Ecuador. Endemic Plants of Canandé Reserve. Field Museum Field Guides Available at: https://fieldguides.fieldmuseum.org/guides/guide/1453
Gentianales	Gentianaceae	Chelonanthus	Chelonanthus acutangulus	Lozano, P., B. Klitgaard, D. Neill, and L. Roa. 2022. Equatorial Chocó, Esmeraldas, Quinindé, Ecuador. Endemic Plants of Canandé Reserve. Field Museum Field Guides Available at: https://fieldguides.fieldmuseum.org/guides/guide/1453
Santalales	Olacaceae	Chionanthus	Chionanthus sp.	Lozano, P., B. Klitgaard, D. Neill, and L. Roa. 2022. Equatorial Chocó, Esmeraldas, Quinindé, Ecuador. Endemic Plants of Canandé Reserve. Field Museum Field Guides Available at: https://fieldguides.fieldmuseum.org/guides/guide/1453
Alismatales	Araceae	Chlorospatha	Chlorospatha kolbii	Mora, M., Bernal, R., Croat, T., & Jácome, J. (2006). A Phytogeographic Analysis of Araceae of Cabo Corrientes (Chocó, Colombia) and Comparable Lowland Tropical American Floras. Annals of the Missouri Botanical Garden, 93(2), 359–366. http://www.jstor.org/stable/40035731
Alismatales	Araceae	Chlorospatha	Chlorospatha mirabilis	Mora, M., Bernal, R., Croat, T., & Jácome, J. (2006). A Phytogeographic Analysis of Araceae of Cabo Corrientes (Chocó, Colombia) and Comparable Lowland Tropical American Floras. Annals of the Missouri Botanical Garden, 93(2), 359–366. http://www.jstor.org/stable/40035731
Gentianales	Rubiaceae	Chomelia	Chomelia cf. acreana	Lozano, P., B. Klitgaard, D. Neill, and L. Roa. 2022. Equatorial Chocó, Esmeraldas, Quinindé, Ecuador. Endemic Plants of Canandé Reserve. Field Museum Field Guides Available at: https://fieldguides.fieldmuseum.org/guides/guide/1453
Gentianales	Rubiaceae	Chomelia	Chomelia cf. acreana	Lozano, P., B. Klitgaard, D. Neill, and L. Roa. 2022. Equatorial Chocó, Esmeraldas, Quinindé, Ecuador. Endemic Plants of Canandé Reserve. Field Museum Field Guides Available at: https://fieldguides.fieldmuseum.org/guides/guide/1453
Malvales	Malvaceae	Chorisia	Ceiba insignis	Tesoro Escondido Reserve, personal communication
Ericales	Sapotaceae	Chrisophillum	Chrisophillum argenteum	Tesoro Escondido Reserve, personal communication
Malpighiales	Clusiaceae	Chrysochlamys	Chrysochlamys membranacea	Lozano, P., B. Klitgaard, D. Neill, and L. Roa. 2022. Equatorial Chocó, Esmeraldas, Quinindé, Ecuador. Endemic Plants of Canandé Reserve. Field Museum Field Guides Available at: https://fieldguides.fieldmuseum.org/guides/guide/1453
Malpighiales	Clusiaceae	Chrysochlamys	Chrysochlamys dependens	Mariscal Chávez, A.G. (2016). Local baseline knowledge for conservation and restoration of degraded ecosystems in Ecuador. Southern Swedish Forest Research Centre, Swedish University of Agricultural Sciences.
Ericales	Sapotaceae	Chrysophyllum	Chrysophyllum sp.	Lozano, P., B. Klitgaard, D. Neill, and L. Roa. 2022. Equatorial Chocó, Esmeraldas, Quinindé, Ecuador. Endemic Plants of Canandé Reserve. Field Museum Field Guides Available at: https://fieldguides.fieldmuseum.org/guides/guide/1453
Ericales	Sapotaceae	Chrysophyllum	Chrysophyllum argenteum panamense	Tesoro Escondido Reserve, personal communication
Lamiales	Gesneriaceae	Chrysothemis	Chrysothemis friedrichsthaliana	Clark, John & Neill, David & Asanza, Mercedes. (2006). Floristic checklist of the Mache-Chindul mountains of northwestern Ecuador / by John L. Clark, David A. Neill and Mercedes Asanza. Contributions from the United States National Herbarium. 54. 1-180.
Laurales	Lauraceae	Cinnamomum	Cinnamomum sp.	Tesoro Escondido Reserve, personal communication
Sapindales	Rutaceae	Citrus	Citrus sp.	Tesoro Escondido Reserve, personal communication
Sapindales	Rutaceae	Citrus	Citrus sinensis	Tesoro Escondido Reserve, personal communication
Rosales	Moraceae	Clarisia	Clarisia racemosa	Tesoro Escondido Reserve, personal communication
Rosales	Moraceae	Clarisia	Clarisia biflora	Tesoro Escondido Reserve, personal communication
Ericales	Primulaceae	Clavija	Clavija membranaceae	Lozano, P., B. Klitgaard, D. Neill, and L. Roa. 2022. Equatorial Chocó, Esmeraldas, Quinindé, Ecuador. Endemic Plants of Canandé Reserve. Field Museum Field Guides Available at: https://fieldguides.fieldmuseum.org/guides/guide/1453
Malpighiales	Euphorbiaceae	Cleidion	Cleidion castaneifolium	Tesoro Escondido Reserve, personal communication
Myrtales	Melastomataceae	Clidemia	Clidemia discolor	Lozano, P., B. Klitgaard, D. Neill, and L. Roa. 2022. Equatorial Chocó, Esmeraldas, Quinindé, Ecuador. Endemic Plants of Canandé Reserve. Field Museum Field Guides Available at: https://fieldguides.fieldmuseum.org/guides/guide/1453
Myrtales	Melastomataceae	Clidemia	Clidemia radicans	Lozano, P., B. Klitgaard, D. Neill, and L. Roa. 2022. Equatorial Chocó, Esmeraldas, Quinindé, Ecuador. Endemic Plants of Canandé Reserve. Field Museum Field Guides Available at: https://fieldguides.fieldmuseum.org/guides/guide/1453
Myrtales	Melastomataceae	Clidemia	Clidemia cordata	Lozano, P., B. Klitgaard, D. Neill, and L. Roa. 2022. Equatorial Chocó, Esmeraldas, Quinindé, Ecuador. Endemic Plants of Canandé Reserve. Field Museum Field Guides Available at: https://fieldguides.fieldmuseum.org/guides/guide/1453
Myrtales	Melastomataceae	Clidemia	Clidemia crenulata	Lozano, P., B. Klitgaard, D. Neill, and L. Roa. 2022. Equatorial Chocó, Esmeraldas, Quinindé, Ecuador. Endemic Plants of Canandé Reserve. Field Museum Field Guides Available at: https://fieldguides.fieldmuseum.org/guides/guide/1453
Myrtales	Melastomataceae	Clidemia	Clidemia sp.	Lozano, P., B. Klitgaard, D. Neill, and L. Roa. 2022. Equatorial Chocó, Esmeraldas, Quinindé, Ecuador. Endemic Plants of Canandé Reserve. Field Museum Field Guides Available at: https://fieldguides.fieldmuseum.org/guides/guide/1453
Myrtales	Melastomataceae	Clidemia	Clidemia septuplinervia	Lozano, P., B. Klitgaard, D. Neill, and L. Roa. 2022. Equatorial Chocó, Esmeraldas, Quinindé, Ecuador. Endemic Plants of Canandé Reserve. Field Museum Field Guides Available at: https://fieldguides.fieldmuseum.org/guides/guide/1453
Malpighiales	Clusiaceae	Clusia	Clusia dixonii	Tesoro Escondido Reserve, personal communication
Malpighiales	Clusiaceae	Clusia	Clusia lineata	Mariscal Chávez, A.G. (2016). Local baseline knowledge for conservation and restoration of degraded ecosystems in Ecuador. Southern Swedish Forest Research Centre, Swedish University of Agricultural Sciences.
Malpighiales	Clusiaceae	Clusia	Clusia venusta	Mariscal Chávez, A.G. (2016). Local baseline knowledge for conservation and restoration of degraded ecosystems in Ecuador. Southern Swedish Forest Research Centre, Swedish University of Agricultural Sciences.
Malpighiales	Clusiaceae	Clusia	Clusia cf. dixonii	Lozano, P., B. Klitgaard, D. Neill, and L. Roa. 2022. Equatorial Chocó, Esmeraldas, Quinindé, Ecuador. Endemic Plants of Canandé Reserve. Field Museum Field Guides Available at: https://fieldguides.fieldmuseum.org/guides/guide/1453
Caryophyllales	Polygonaceae	Coccoloba	Coccoloba obovata	Mariscal Chávez, A.G. (2016). Local baseline knowledge for conservation and restoration of degraded ecosystems in Ecuador. Southern Swedish Forest Research Centre, Swedish University of Agricultural Sciences.
Commelinales	Commelinaceae	Cochliostema	Cochliostema velutinum	Lozano, P., B. Klitgaard, D. Neill, and L. Roa. 2022. Equatorial Chocó, Esmeraldas, Quinindé, Ecuador. Endemic Plants of Canandé Reserve. Field Museum Field Guides Available at: https://fieldguides.fieldmuseum.org/guides/guide/1453
Arecales	Arecaceae	Cocos	Cocos nucifera	Tesoro Escondido Reserve, personal communication
Lamiales	Gesneriaceae	Codonanthe	Codonanthe crassifolia	Soto-Medina, E., Londoño-Lemos, V., & Díaz-Escandón, D. (2015). Epiphytes from a forest type transition zone in the Choco biogeographic region, Valle del Cauca, Colombia. Revista De Biología Tropical, 63(4), 915–926. https://doi.org/10.15517/rbt.v63i4.16733
Lamiales	Gesneriaceae	Codonanthopsis	Codonanthopsis crassifolia	Clark, John & Neill, David & Asanza, Mercedes. (2006). Floristic checklist of the Mache-Chindul mountains of northwestern Ecuador / by John L. Clark, David A. Neill and Mercedes Asanza. Contributions from the United States National Herbarium. 54. 1-180.
Lamiales	Gesneriaceae	Codonanthopsis	Codonanthopsis uleana	Clark, John & Neill, David & Asanza, Mercedes. (2006). Floristic checklist of the Mache-Chindul mountains of northwestern Ecuador / by John L. Clark, David A. Neill and Mercedes Asanza. Contributions from the United States National Herbarium. 54. 1-180.
Myrtales	Melastomataceae	Cognostegia	Cognostegia sp.	Tesoro Escondido Reserve, personal communication
Myrtales	Melastomataceae	Cognostegia	Cognostegia centronioides	Tesoro Escondido Reserve, personal communication
Fabales	Fabaceae	Cojoba	Cojoba arborea	Palacios, W. & Jaramillo, N. (2016). Árboles amenazados del Chocó ecuatoriano.ACI Avances en Ciencias e Ingenierías, 8(14), 51–60.
Alismatales	Araceae	Colocasia	Colocasia esculenta	Mora, M., Bernal, R., Croat, T., & Jácome, J. (2006). A Phytogeographic Analysis of Araceae of Cabo Corrientes (Chocó, Colombia) and Comparable Lowland Tropical American Floras. Annals of the Missouri Botanical Garden, 93(2), 359–366. http://www.jstor.org/stable/40035731
Lamiales	Gesneriaceae	Columnea	Columnea angustata	Clark, John & Neill, David & Asanza, Mercedes. (2006). Floristic checklist of the Mache-Chindul mountains of northwestern Ecuador / by John L. Clark, David A. Neill and Mercedes Asanza. Contributions from the United States National Herbarium. 54. 1-180.
Lamiales	Gesneriaceae	Columnea	Columnea asteroloma	Clark, John & Neill, David & Asanza, Mercedes. (2006). Floristic checklist of the Mache-Chindul mountains of northwestern Ecuador / by John L. Clark, David A. Neill and Mercedes Asanza. Contributions from the United States National Herbarium. 54. 1-180.
Lamiales	Gesneriaceae	Columnea	Columnea eburnea	Clark, John & Neill, David & Asanza, Mercedes. (2006). Floristic checklist of the Mache-Chindul mountains of northwestern Ecuador / by John L. Clark, David A. Neill and Mercedes Asanza. Contributions from the United States National Herbarium. 54. 1-180.
Lamiales	Gesneriaceae	Columnea	Columnea kalbreyeriana	Clark, John & Neill, David & Asanza, Mercedes. (2006). Floristic checklist of the Mache-Chindul mountains of northwestern Ecuador / by John L. Clark, David A. Neill and Mercedes Asanza. Contributions from the United States National Herbarium. 54. 1-180.
Lamiales	Gesneriaceae	Columnea	Columnea kienastiana	Clark, John & Neill, David & Asanza, Mercedes. (2006). Floristic checklist of the Mache-Chindul mountains of northwestern Ecuador / by John L. Clark, David A. Neill and Mercedes Asanza. Contributions from the United States National Herbarium. 54. 1-180.
Lamiales	Gesneriaceae	Columnea	Columnea medicinalis	Clark, John & Neill, David & Asanza, Mercedes. (2006). Floristic checklist of the Mache-Chindul mountains of northwestern Ecuador / by John L. Clark, David A. Neill and Mercedes Asanza. Contributions from the United States National Herbarium. 54. 1-180.
Lamiales	Gesneriaceae	Columnea	Columnea minor	Clark, John & Neill, David & Asanza, Mercedes. (2006). Floristic checklist of the Mache-Chindul mountains of northwestern Ecuador / by John L. Clark, David A. Neill and Mercedes Asanza. Contributions from the United States National Herbarium. 54. 1-180.
Lamiales	Gesneriaceae	Columnea	Columnea minutiflora	Clark, John & Neill, David & Asanza, Mercedes. (2006). Floristic checklist of the Mache-Chindul mountains of northwestern Ecuador / by John L. Clark, David A. Neill and Mercedes Asanza. Contributions from the United States National Herbarium. 54. 1-180.
Lamiales	Gesneriaceae	Columnea	Columnea picta	Clark, John & Neill, David & Asanza, Mercedes. (2006). Floristic checklist of the Mache-Chindul mountains of northwestern Ecuador / by John L. Clark, David A. Neill and Mercedes Asanza. Contributions from the United States National Herbarium. 54. 1-180.
Lamiales	Gesneriaceae	Columnea	Columnea spathulata	Soto-Medina, E., Londoño-Lemos, V., & Díaz-Escandón, D. (2015). Epiphytes from a forest type transition zone in the Choco biogeographic region, Valle del Cauca, Colombia. Revista De Biología Tropical, 63(4), 915–926. https://doi.org/10.15517/rbt.v63i4.16733
Lamiales	Gesneriaceae	Columnea	Columnea sp.	Lozano, P., B. Klitgaard, D. Neill, and L. Roa. 2022. Equatorial Chocó, Esmeraldas, Quinindé, Ecuador. Endemic Plants of Canandé Reserve. Field Museum Field Guides Available at: https://fieldguides.fieldmuseum.org/guides/guide/1453
Lamiales	Gesneriaceae	Columnea	Columnea herthae	Lozano, P., B. Klitgaard, D. Neill, and L. Roa. 2022. Equatorial Chocó, Esmeraldas, Quinindé, Ecuador. Endemic Plants of Canandé Reserve. Field Museum Field Guides Available at: https://fieldguides.fieldmuseum.org/guides/guide/1453
Lamiales	Gesneriaceae	Columnea	Columnea cinerea	Lozano, P., B. Klitgaard, D. Neill, and L. Roa. 2022. Equatorial Chocó, Esmeraldas, Quinindé, Ecuador. Endemic Plants of Canandé Reserve. Field Museum Field Guides Available at: https://fieldguides.fieldmuseum.org/guides/guide/1453
Magnoliales	Myristicaceae	Compsoneura	Compsoneura mutisii	Mariscal Chávez, A.G. (2016). Local baseline knowledge for conservation and restoration of degraded ecosystems in Ecuador. Southern Swedish Forest Research Centre, Swedish University of Agricultural Sciences.
Malpighiales	Euphorbiaceae	Conceveiba	Conceveiba sp.	Lozano, P., B. Klitgaard, D. Neill, and L. Roa. 2022. Equatorial Chocó, Esmeraldas, Quinindé, Ecuador. Endemic Plants of Canandé Reserve. Field Museum Field Guides Available at: https://fieldguides.fieldmuseum.org/guides/guide/1453
Myrtales	Melastomataceae	Conostegia	Conostegia aff. centronioides	Mariscal Chávez, A.G. (2016). Local baseline knowledge for conservation and restoration of degraded ecosystems in Ecuador. Southern Swedish Forest Research Centre, Swedish University of Agricultural Sciences.
Myrtales	Melastomataceae	Conostegia	Conostegia montana	Mariscal Chávez, A.G. (2016). Local baseline knowledge for conservation and restoration of degraded ecosystems in Ecuador. Southern Swedish Forest Research Centre, Swedish University of Agricultural Sciences.
Myrtales	Melastomataceae	Conostegia	Conostegia sp.	Mariscal Chávez, A.G. (2016). Local baseline knowledge for conservation and restoration of degraded ecosystems in Ecuador. Southern Swedish Forest Research Centre, Swedish University of Agricultural Sciences.
Myrtales	Melastomataceae	Conostegia	Conostegia aff. apiculata	Mariscal Chávez, A.G. (2016). Local baseline knowledge for conservation and restoration of degraded ecosystems in Ecuador. Southern Swedish Forest Research Centre, Swedish University of Agricultural Sciences.
Myrtales	Melastomataceae	Conostegia	Conostegia cf. montana	Mariscal Chávez, A.G. (2016). Local baseline knowledge for conservation and restoration of degraded ecosystems in Ecuador. Southern Swedish Forest Research Centre, Swedish University of Agricultural Sciences.
Myrtales	Melastomataceae	Conostegia	Conostegia attenuata	Mariscal Chávez, A.G. (2016). Local baseline knowledge for conservation and restoration of degraded ecosystems in Ecuador. Southern Swedish Forest Research Centre, Swedish University of Agricultural Sciences.
Myrtales	Melastomataceae	Conostegia	Conostegia cuatrecasii	Lozano, P., B. Klitgaard, D. Neill, and L. Roa. 2022. Equatorial Chocó, Esmeraldas, Quinindé, Ecuador. Endemic Plants of Canandé Reserve. Field Museum Field Guides Available at: https://fieldguides.fieldmuseum.org/guides/guide/1453
Myrtales	Melastomataceae	Conostegia	Conostegia centronioides	Lozano, P., B. Klitgaard, D. Neill, and L. Roa. 2022. Equatorial Chocó, Esmeraldas, Quinindé, Ecuador. Endemic Plants of Canandé Reserve. Field Museum Field Guides Available at: https://fieldguides.fieldmuseum.org/guides/guide/1453
Boraginales	Boraginaceae	Cordia	Cordia eriostigma	Tesoro Escondido Reserve, personal communication
Boraginales	Boraginaceae	Cordia	Cordia aliodora	Tesoro Escondido Reserve, personal communication
Boraginales	Boraginaceae	Cordia	Cordia sp.	Lozano, P., B. Klitgaard, D. Neill, and L. Roa. 2022. Equatorial Chocó, Esmeraldas, Quinindé, Ecuador. Endemic Plants of Canandé Reserve. Field Museum Field Guides Available at: https://fieldguides.fieldmuseum.org/guides/guide/1453
Boraginales	Boraginaceae	Cordia	Cordia aff. mexiana	Mariscal Chávez, A.G. (2016). Local baseline knowledge for conservation and restoration of degraded ecosystems in Ecuador. Southern Swedish Forest Research Centre, Swedish University of Agricultural Sciences.
Boraginales	Boraginaceae	Cordia	Cordia cf. mexiana	Mariscal Chávez, A.G. (2016). Local baseline knowledge for conservation and restoration of degraded ecosystems in Ecuador. Southern Swedish Forest Research Centre, Swedish University of Agricultural Sciences.
Boraginales	Boraginaceae	Cordia	Cordia aff. lomatoloba	Mariscal Chávez, A.G. (2016). Local baseline knowledge for conservation and restoration of degraded ecosystems in Ecuador. Southern Swedish Forest Research Centre, Swedish University of Agricultural Sciences.
Boraginales	Boraginaceae	Cordia	Cordia cf. lomatoloba	Mariscal Chávez, A.G. (2016). Local baseline knowledge for conservation and restoration of degraded ecosystems in Ecuador. Southern Swedish Forest Research Centre, Swedish University of Agricultural Sciences.
Boraginales	Boraginaceae	Cordia	Cordia sp.	Lozano, P., B. Klitgaard, D. Neill, and L. Roa. 2022. Equatorial Chocó, Esmeraldas, Quinindé, Ecuador. Endemic Plants of Canandé Reserve. Field Museum Field Guides Available at: https://fieldguides.fieldmuseum.org/guides/guide/1453
Zingiberales	Costaceae	Costus	Costus pulverulentus	Lozano, P., B. Klitgaard, D. Neill, and L. Roa. 2022. Equatorial Chocó, Esmeraldas, Quinindé, Ecuador. Endemic Plants of Canandé Reserve. Field Museum Field Guides Available at: https://fieldguides.fieldmuseum.org/guides/guide/1453
Malpighiales	Chrysobalanaceae	Couepia	Couepia chrysocalyx	Lozano, P., B. Klitgaard, D. Neill, and L. Roa. 2022. Equatorial Chocó, Esmeraldas, Quinindé, Ecuador. Endemic Plants of Canandé Reserve. Field Museum Field Guides Available at: https://fieldguides.fieldmuseum.org/guides/guide/1453
Rosales	Urticaceae	Coussapoa	Coussapoa villosa	Tesoro Escondido Reserve, personal communication
Rosales	Urticaceae	Coussapoa	Coussapoa rotunda	Tesoro Escondido Reserve, personal communication
Rosales	Urticaceae	Coussapoa	Coussapoa cf. duquei	Ulloa, Ximena Aguirre, & Endara, Alexandra. (2016). Diversidad de flora vascular del Chocó Andino en el área de Selva Virgen, Ecuador. Enfoque UTE, 7(2), 82-96. https://doi.org/10.29019/enfoqueute.v7n2.97
Rosales	Urticaceae	Coussapoa	Coussapoa contorta	Mariscal Chávez, A.G. (2016). Local baseline knowledge for conservation and restoration of degraded ecosystems in Ecuador. Southern Swedish Forest Research Centre, Swedish University of Agricultural Sciences.
Rosales	Urticaceae	Coussapoa	Coussapoa herthae	Mariscal Chávez, A.G. (2016). Local baseline knowledge for conservation and restoration of degraded ecosystems in Ecuador. Southern Swedish Forest Research Centre, Swedish University of Agricultural Sciences.
Rosales	Urticaceae	Coussapoa	Coussapoa sp.	Lozano, P., B. Klitgaard, D. Neill, and L. Roa. 2022. Equatorial Chocó, Esmeraldas, Quinindé, Ecuador. Endemic Plants of Canandé Reserve. Field Museum Field Guides Available at: https://fieldguides.fieldmuseum.org/guides/guide/1453
Gentianales	Rubiaceae	Coussarea	Coussarea sp.	Lozano, P., B. Klitgaard, D. Neill, and L. Roa. 2022. Equatorial Chocó, Esmeraldas, Quinindé, Ecuador. Endemic Plants of Canandé Reserve. Field Museum Field Guides Available at: https://fieldguides.fieldmuseum.org/guides/guide/1453
Gentianales	Rubiaceae	Coussarea	Coussarea latifolia	Mariscal Chávez, A.G. (2016). Local baseline knowledge for conservation and restoration of degraded ecosystems in Ecuador. Southern Swedish Forest Research Centre, Swedish University of Agricultural Sciences.
Lamiales	Gesneriaceae	Cremosperma	Cremosperma sp.	Clark, John & Neill, David & Asanza, Mercedes. (2006). Floristic checklist of the Mache-Chindul mountains of northwestern Ecuador / by John L. Clark, David A. Neill and Mercedes Asanza. Contributions from the United States National Herbarium. 54. 1-180.
Lamiales	Gesneriaceae	Cremosperma	Cremosperma cf. muscicola	Lozano, P., B. Klitgaard, D. Neill, and L. Roa. 2022. Equatorial Chocó, Esmeraldas, Quinindé, Ecuador. Endemic Plants of Canandé Reserve. Field Museum Field Guides Available at: https://fieldguides.fieldmuseum.org/guides/guide/1453
Fabales	Fabaceae	Crotalaria	Crotalaria niitens	Lozano, P., B. Klitgaard, D. Neill, and L. Roa. 2022. Equatorial Chocó, Esmeraldas, Quinindé, Ecuador. Endemic Plants of Canandé Reserve. Field Museum Field Guides Available at: https://fieldguides.fieldmuseum.org/guides/guide/1453
Malpighiales	Euphorbiaceae	Croton	Croton sp	Tesoro Escondido Reserve, personal communication
Malpighiales	Euphorbiaceae	Croton	Croton glabellus	Tesoro Escondido Reserve, personal communication
Malpighiales	Euphorbiaceae	Croton	Croton pachypodus	Lozano, P., B. Klitgaard, D. Neill, and L. Roa. 2022. Equatorial Chocó, Esmeraldas, Quinindé, Ecuador. Endemic Plants of Canandé Reserve. Field Museum Field Guides Available at: https://fieldguides.fieldmuseum.org/guides/guide/1453
Malpighiales	Euphorbiaceae	Croton	Croton tessmannii	Mariscal Chávez, A.G. (2016). Local baseline knowledge for conservation and restoration of degraded ecosystems in Ecuador. Southern Swedish Forest Research Centre, Swedish University of Agricultural Sciences.
Lamiales	Gesneriaceae	Culumnea	Culumnea cf. picta	Lozano, P., B. Klitgaard, D. Neill, and L. Roa. 2022. Equatorial Chocó, Esmeraldas, Quinindé, Ecuador. Endemic Plants of Canandé Reserve. Field Museum Field Guides Available at: https://fieldguides.fieldmuseum.org/guides/guide/1453
Sapindales	Sapindaceae	Cupania	Cupania sp.	Lozano, P., B. Klitgaard, D. Neill, and L. Roa. 2022. Equatorial Chocó, Esmeraldas, Quinindé, Ecuador. Endemic Plants of Canandé Reserve. Field Museum Field Guides Available at: https://fieldguides.fieldmuseum.org/guides/guide/1453
Myrtales	Lythraceae	Cuphea	Cuphea tetrapetala	Lozano, P., B. Klitgaard, D. Neill, and L. Roa. 2022. Equatorial Chocó, Esmeraldas, Quinindé, Ecuador. Endemic Plants of Canandé Reserve. Field Museum Field Guides Available at: https://fieldguides.fieldmuseum.org/guides/guide/1453
Myrtales	Lythraceae	Cuphea	Cuphea strigulosa	Lozano, P., B. Klitgaard, D. Neill, and L. Roa. 2022. Equatorial Chocó, Esmeraldas, Quinindé, Ecuador. Endemic Plants of Canandé Reserve. Field Museum Field Guides Available at: https://fieldguides.fieldmuseum.org/guides/guide/1453
Ericales	Primulaceae	Cybianthus	Cybianthus schlimii	Tesoro Escondido Reserve, personal communication
Ericales	Primulaceae	Cybianthus	Cybianthus cf. schlimii	Lozano, P., B. Klitgaard, D. Neill, and L. Roa. 2022. Equatorial Chocó, Esmeraldas, Quinindé, Ecuador. Endemic Plants of Canandé Reserve. Field Museum Field Guides Available at: https://fieldguides.fieldmuseum.org/guides/guide/1453
Pandanales	Cyclanthaceae	Cyclanthus	Cyclanthus bipartitus	Lozano, P., B. Klitgaard, D. Neill, and L. Roa. 2022. Equatorial Chocó, Esmeraldas, Quinindé, Ecuador. Endemic Plants of Canandé Reserve. Field Museum Field Guides Available at: https://fieldguides.fieldmuseum.org/guides/guide/1453
Fabales	Fabaceae	Cynometra	Cynometra sp.	Lozano, P., B. Klitgaard, D. Neill, and L. Roa. 2022. Equatorial Chocó, Esmeraldas, Quinindé, Ecuador. Endemic Plants of Canandé Reserve. Field Museum Field Guides Available at: https://fieldguides.fieldmuseum.org/guides/guide/1453
Sapindales	Burseraceae	Dacryodes	Dacryodes copularis	Tesoro Escondido Reserve, personal communication
Sapindales	Burseraceae	Dacryodes	Dacryodes sp.	Palacios, W. & Jaramillo, N. (2016). Árboles amenazados del Chocó ecuatoriano.ACI Avances en Ciencias e Ingenierías, 8(14), 51–60.
Sapindales	Burseraceae	Dacryodes	Dacryodes cupularis	Mariscal Chávez, A.G. (2016). Local baseline knowledge for conservation and restoration of degraded ecosystems in Ecuador. Southern Swedish Forest Research Centre, Swedish University of Agricultural Sciences.
Marattiales	Marattiaceae	Danaea	Danaea humilis	Lozano, P., B. Klitgaard, D. Neill, and L. Roa. 2022. Equatorial Chocó, Esmeraldas, Quinindé, Ecuador. Endemic Plants of Canandé Reserve. Field Museum Field Guides Available at: https://fieldguides.fieldmuseum.org/guides/guide/1453
Metteniusales	Metteniusaceae	Dendrobangia	Dendrobangia boliviana	Mariscal Chávez, A.G. (2016). Local baseline knowledge for conservation and restoration of degraded ecosystems in Ecuador. Southern Swedish Forest Research Centre, Swedish University of Agricultural Sciences.
Apiales	Araliaceae	Dendropanax	Dendropanax sp	Tesoro Escondido Reserve, personal communication
Apiales	Araliaceae	Dendropanax	Dendropanax sp.	Lozano, P., B. Klitgaard, D. Neill, and L. Roa. 2022. Equatorial Chocó, Esmeraldas, Quinindé, Ecuador. Endemic Plants of Canandé Reserve. Field Museum Field Guides Available at: https://fieldguides.fieldmuseum.org/guides/guide/1453
Polypodiales	Dennstaedtiaceae	Dennstaedtia	Dennstaedtia cornuta	Lozano, P., B. Klitgaard, D. Neill, and L. Roa. 2022. Equatorial Chocó, Esmeraldas, Quinindé, Ecuador. Endemic Plants of Canandé Reserve. Field Museum Field Guides Available at: https://fieldguides.fieldmuseum.org/guides/guide/1453
Fabales	Fabaceae	Desmodium	Desmodium axillare	Lozano, P., B. Klitgaard, D. Neill, and L. Roa. 2022. Equatorial Chocó, Esmeraldas, Quinindé, Ecuador. Endemic Plants of Canandé Reserve. Field Museum Field Guides Available at: https://fieldguides.fieldmuseum.org/guides/guide/1453
Lamiales	Gesneriaceae	Diastema	Diastema affine	Clark, John & Neill, David & Asanza, Mercedes. (2006). Floristic checklist of the Mache-Chindul mountains of northwestern Ecuador / by John L. Clark, David A. Neill and Mercedes Asanza. Contributions from the United States National Herbarium. 54. 1-180.
Lamiales	Gesneriaceae	Diastema	Diastema scabrum	Clark, John & Neill, David & Asanza, Mercedes. (2006). Floristic checklist of the Mache-Chindul mountains of northwestern Ecuador / by John L. Clark, David A. Neill and Mercedes Asanza. Contributions from the United States National Herbarium. 54. 1-180.
Commelinales	Commelinaceae	Dichorisandra	Dichorisandra hexandra	Lozano, P., B. Klitgaard, D. Neill, and L. Roa. 2022. Equatorial Chocó, Esmeraldas, Quinindé, Ecuador. Endemic Plants of Canandé Reserve. Field Museum Field Guides Available at: https://fieldguides.fieldmuseum.org/guides/guide/1453
Alismatales	Araceae	Dieffenbachia	Dieffenbachia davidsei	Mora, M., Bernal, R., Croat, T., & Jácome, J. (2006). A Phytogeographic Analysis of Araceae of Cabo Corrientes (Chocó, Colombia) and Comparable Lowland Tropical American Floras. Annals of the Missouri Botanical Garden, 93(2), 359–366. http://www.jstor.org/stable/40035731
Alismatales	Araceae	Dieffenbachia	Dieffenbachia longispatha	Mora, M., Bernal, R., Croat, T., & Jácome, J. (2006). A Phytogeographic Analysis of Araceae of Cabo Corrientes (Chocó, Colombia) and Comparable Lowland Tropical American Floras. Annals of the Missouri Botanical Garden, 93(2), 359–366. http://www.jstor.org/stable/40035731
Alismatales	Araceae	Dieffenbachia	Dieffenbachia nitidipetiolata	Mora, M., Bernal, R., Croat, T., & Jácome, J. (2006). A Phytogeographic Analysis of Araceae of Cabo Corrientes (Chocó, Colombia) and Comparable Lowland Tropical American Floras. Annals of the Missouri Botanical Garden, 93(2), 359–366. http://www.jstor.org/stable/40035731
Alismatales	Araceae	Dieffenbachia	Dieffenbachia tonduzii	Mora, M., Bernal, R., Croat, T., & Jácome, J. (2006). A Phytogeographic Analysis of Araceae of Cabo Corrientes (Chocó, Colombia) and Comparable Lowland Tropical American Floras. Annals of the Missouri Botanical Garden, 93(2), 359–366. http://www.jstor.org/stable/40035731
Alismatales	Araceae	Diffenbachia	Diffenbachia nitidipetiolata	Lozano, P., B. Klitgaard, D. Neill, and L. Roa. 2022. Equatorial Chocó, Esmeraldas, Quinindé, Ecuador. Endemic Plants of Canandé Reserve. Field Museum Field Guides Available at: https://fieldguides.fieldmuseum.org/guides/guide/1453
Asparagales	Orchidaceae	Dimerandra	Dimerandra emarginata	Soto-Medina, E., Londoño-Lemos, V., & Díaz-Escandón, D. (2015). Epiphytes from a forest type transition zone in the Choco biogeographic region, Valle del Cauca, Colombia. Revista De Biología Tropical, 63(4), 915–926. https://doi.org/10.15517/rbt.v63i4.16733
Polypodiales	Athyriaceae	Diplazium	Diplazium chimborazense	Lozano, P., B. Klitgaard, D. Neill, and L. Roa. 2022. Equatorial Chocó, Esmeraldas, Quinindé, Ecuador. Endemic Plants of Canandé Reserve. Field Museum Field Guides Available at: https://fieldguides.fieldmuseum.org/guides/guide/1453
Polypodiales	Athyriaceae	Diplazium	Diplazium chymborazense	Lozano, P., B. Klitgaard, D. Neill, and L. Roa. 2022. Equatorial Chocó, Esmeraldas, Quinindé, Ecuador. Endemic Plants of Canandé Reserve. Field Museum Field Guides Available at: https://fieldguides.fieldmuseum.org/guides/guide/1453
Polypodiales	Athyriaceae	Diplazium	Diplazium sp.	Lozano, P., B. Klitgaard, D. Neill, and L. Roa. 2022. Equatorial Chocó, Esmeraldas, Quinindé, Ecuador. Endemic Plants of Canandé Reserve. Field Museum Field Guides Available at: https://fieldguides.fieldmuseum.org/guides/guide/1453
Polypodiales	Athyriaceae	Diplazium	Diplazium striatum	Lozano, P., B. Klitgaard, D. Neill, and L. Roa. 2022. Equatorial Chocó, Esmeraldas, Quinindé, Ecuador. Endemic Plants of Canandé Reserve. Field Museum Field Guides Available at: https://fieldguides.fieldmuseum.org/guides/guide/1453
Polypodiales	Athyriaceae	Diplazium	Diplazium pinnatifidum	Lozano, P., B. Klitgaard, D. Neill, and L. Roa. 2022. Equatorial Chocó, Esmeraldas, Quinindé, Ecuador. Endemic Plants of Canandé Reserve. Field Museum Field Guides Available at: https://fieldguides.fieldmuseum.org/guides/guide/1453
Cardiopteridales	Stemonuraceae	Discophora	Discophora guianensis	Mariscal Chávez, A.G. (2016). Local baseline knowledge for conservation and restoration of degraded ecosystems in Ecuador. Southern Swedish Forest Research Centre, Swedish University of Agricultural Sciences.
Alismatales	Araceae	Dracontium	Dracontium spruceanum	Mora, M., Bernal, R., Croat, T., & Jácome, J. (2006). A Phytogeographic Analysis of Araceae of Cabo Corrientes (Chocó, Colombia) and Comparable Lowland Tropical American Floras. Annals of the Missouri Botanical Garden, 93(2), 359–366. http://www.jstor.org/stable/40035731
Alismatales	Araceae	Dracontium	Dracontium croatii	Lozano, P., B. Klitgaard, D. Neill, and L. Roa. 2022. Equatorial Chocó, Esmeraldas, Quinindé, Ecuador. Endemic Plants of Canandé Reserve. Field Museum Field Guides Available at: https://fieldguides.fieldmuseum.org/guides/guide/1453
Lamiales	Gesneriaceae	Drymonia	Drymonia alloplectoides	Clark, John & Neill, David & Asanza, Mercedes. (2006). Floristic checklist of the Mache-Chindul mountains of northwestern Ecuador / by John L. Clark, David A. Neill and Mercedes Asanza. Contributions from the United States National Herbarium. 54. 1-180.
Lamiales	Gesneriaceae	Drymonia	Drymonia brochidodroma	Clark, John & Neill, David & Asanza, Mercedes. (2006). Floristic checklist of the Mache-Chindul mountains of northwestern Ecuador / by John L. Clark, David A. Neill and Mercedes Asanza. Contributions from the United States National Herbarium. 54. 1-180.
Lamiales	Gesneriaceae	Drymonia	Drymonia dodsonii	Clark, John & Neill, David & Asanza, Mercedes. (2006). Floristic checklist of the Mache-Chindul mountains of northwestern Ecuador / by John L. Clark, David A. Neill and Mercedes Asanza. Contributions from the United States National Herbarium. 54. 1-180.
Lamiales	Gesneriaceae	Drymonia	Drymonia ecuadorensis	Clark, John & Neill, David & Asanza, Mercedes. (2006). Floristic checklist of the Mache-Chindul mountains of northwestern Ecuador / by John L. Clark, David A. Neill and Mercedes Asanza. Contributions from the United States National Herbarium. 54. 1-180.
Lamiales	Gesneriaceae	Drymonia	Drymonia laciniosa	Clark, John & Neill, David & Asanza, Mercedes. (2006). Floristic checklist of the Mache-Chindul mountains of northwestern Ecuador / by John L. Clark, David A. Neill and Mercedes Asanza. Contributions from the United States National Herbarium. 54. 1-180.
Lamiales	Gesneriaceae	Drymonia	Drymonia macrophylla	Clark, John & Neill, David & Asanza, Mercedes. (2006). Floristic checklist of the Mache-Chindul mountains of northwestern Ecuador / by John L. Clark, David A. Neill and Mercedes Asanza. Contributions from the United States National Herbarium. 54. 1-180.
Lamiales	Gesneriaceae	Drymonia	Drymonia rhodoloma	Clark, John & Neill, David & Asanza, Mercedes. (2006). Floristic checklist of the Mache-Chindul mountains of northwestern Ecuador / by John L. Clark, David A. Neill and Mercedes Asanza. Contributions from the United States National Herbarium. 54. 1-180.
Lamiales	Gesneriaceae	Drymonia	Drymonia serrulata	Clark, John & Neill, David & Asanza, Mercedes. (2006). Floristic checklist of the Mache-Chindul mountains of northwestern Ecuador / by John L. Clark, David A. Neill and Mercedes Asanza. Contributions from the United States National Herbarium. 54. 1-180.
Lamiales	Gesneriaceae	Drymonia	Drymonia teuscheri	Clark, John & Neill, David & Asanza, Mercedes. (2006). Floristic checklist of the Mache-Chindul mountains of northwestern Ecuador / by John L. Clark, David A. Neill and Mercedes Asanza. Contributions from the United States National Herbarium. 54. 1-180.
Lamiales	Gesneriaceae	Drymonia	Drymonia turrialvae	Clark, John & Neill, David & Asanza, Mercedes. (2006). Floristic checklist of the Mache-Chindul mountains of northwestern Ecuador / by John L. Clark, David A. Neill and Mercedes Asanza. Contributions from the United States National Herbarium. 54. 1-180.
Lamiales	Gesneriaceae	Drymonia	Drymonia warscewicziana	Clark, John & Neill, David & Asanza, Mercedes. (2006). Floristic checklist of the Mache-Chindul mountains of northwestern Ecuador / by John L. Clark, David A. Neill and Mercedes Asanza. Contributions from the United States National Herbarium. 54. 1-180.
Lamiales	Gesneriaceae	Drymonia	Drymonia sp.	Soto-Medina, E., Londoño-Lemos, V., & Díaz-Escandón, D. (2015). Epiphytes from a forest type transition zone in the Choco biogeographic region, Valle del Cauca, Colombia. Revista De Biología Tropical, 63(4), 915–926. https://doi.org/10.15517/rbt.v63i4.16733
Lamiales	Gesneriaceae	Drymonia	Drymonia macrophylla	Lozano, P., B. Klitgaard, D. Neill, and L. Roa. 2022. Equatorial Chocó, Esmeraldas, Quinindé, Ecuador. Endemic Plants of Canandé Reserve. Field Museum Field Guides Available at: https://fieldguides.fieldmuseum.org/guides/guide/1453
Malpighiales	Putranjivaceae	Drypetes	Drypetes sp.	Tesoro Escondido Reserve, personal communication
Fabales	Fabaceae-Papilionaceae	Dussia	Dussia lehmannii	Tesoro Escondido Reserve, personal communication
Fabales	Fabaceae	Dussia	Dussia sp.	Lozano, P., B. Klitgaard, D. Neill, and L. Roa. 2022. Equatorial Chocó, Esmeraldas, Quinindé, Ecuador. Endemic Plants of Canandé Reserve. Field Museum Field Guides Available at: https://fieldguides.fieldmuseum.org/guides/guide/1453
Fabales	Fabaceae	Dussia	Dussia lehmanii	Lozano, P., B. Klitgaard, D. Neill, and L. Roa. 2022. Equatorial Chocó, Esmeraldas, Quinindé, Ecuador. Endemic Plants of Canandé Reserve. Field Museum Field Guides Available at: https://fieldguides.fieldmuseum.org/guides/guide/1453
Fabales	Fabaceae	Ecuadendron	Ecuadendron acosta-solisianum	Lozano, P., B. Klitgaard, D. Neill, and L. Roa. 2022. Equatorial Chocó, Esmeraldas, Quinindé, Ecuador. Endemic Plants of Canandé Reserve. Field Museum Field Guides Available at: https://fieldguides.fieldmuseum.org/guides/guide/1453
Fabales	Fabaceae-Caesalpinioideae	Ecuadendron	Ecuadendron acosta solisianum	Lozano, P., B. Klitgaard, D. Neill, and L. Roa. 2022. Equatorial Chocó, Esmeraldas, Quinindé, Ecuador. Endemic Plants of Canandé Reserve. Field Museum Field Guides Available at: https://fieldguides.fieldmuseum.org/guides/guide/1453
Gentianales	Rubiaceae	Elaeagia	Elaeagia cf. kartenii	Mariscal Chávez, A.G. (2016). Local baseline knowledge for conservation and restoration of degraded ecosystems in Ecuador. Southern Swedish Forest Research Centre, Swedish University of Agricultural Sciences.
Polypodiales	Dryopteridaceae	Elaphoglossum	Elaphoglossum doanense	Lozano, P., B. Klitgaard, D. Neill, and L. Roa. 2022. Equatorial Chocó, Esmeraldas, Quinindé, Ecuador. Endemic Plants of Canandé Reserve. Field Museum Field Guides Available at: https://fieldguides.fieldmuseum.org/guides/guide/1453
Polypodiales	Dryopteridaceae	Elaphoglossum	Elaphoglossum peltatum	Lozano, P., B. Klitgaard, D. Neill, and L. Roa. 2022. Equatorial Chocó, Esmeraldas, Quinindé, Ecuador. Endemic Plants of Canandé Reserve. Field Museum Field Guides Available at: https://fieldguides.fieldmuseum.org/guides/guide/1453
Polypodiales	Dryopteridaceae	Elaphoglossum	Elaphoglossum lingua	Lozano, P., B. Klitgaard, D. Neill, and L. Roa. 2022. Equatorial Chocó, Esmeraldas, Quinindé, Ecuador. Endemic Plants of Canandé Reserve. Field Museum Field Guides Available at: https://fieldguides.fieldmuseum.org/guides/guide/1453
Laurales	Lauraceae	Endlicheria	Endlicheria aff. browniana	Mariscal Chávez, A.G. (2016). Local baseline knowledge for conservation and restoration of degraded ecosystems in Ecuador. Southern Swedish Forest Research Centre, Swedish University of Agricultural Sciences.
Laurales	Lauraceae	Endlicheria	Endlicheria aff. formosa	Mariscal Chávez, A.G. (2016). Local baseline knowledge for conservation and restoration of degraded ecosystems in Ecuador. Southern Swedish Forest Research Centre, Swedish University of Agricultural Sciences.
Laurales	Lauraceae	Endlicheria	Endlicheria formosa	Mariscal Chávez, A.G. (2016). Local baseline knowledge for conservation and restoration of degraded ecosystems in Ecuador. Southern Swedish Forest Research Centre, Swedish University of Agricultural Sciences.
Fabales	Fabaceae-Mimosaceae	Enterolobium	Enterolobium sp.	Tesoro Escondido Reserve, personal communication
Asparagales	Orchidaceae	Epidendrum	Epidendrum lacustre	Soto-Medina, E., Londoño-Lemos, V., & Díaz-Escandón, D. (2015). Epiphytes from a forest type transition zone in the Choco biogeographic region, Valle del Cauca, Colombia. Revista De Biología Tropical, 63(4), 915–926. https://doi.org/10.15517/rbt.v63i4.16733
Asparagales	Orchidaceae	Epidendrum	Epidendrum rigidum	Soto-Medina, E., Londoño-Lemos, V., & Díaz-Escandón, D. (2015). Epiphytes from a forest type transition zone in the Choco biogeographic region, Valle del Cauca, Colombia. Revista De Biología Tropical, 63(4), 915–926. https://doi.org/10.15517/rbt.v63i4.16733
Fabales	Fabaceae-Papilionaceae	Erythrina	Erythrina poeppigiana	Tesoro Escondido Reserve, personal communication
Malpighiales	Erythroxylaceae	Erythroxylum	Erythroxylum citrifolium	Lozano, P., B. Klitgaard, D. Neill, and L. Roa. 2022. Equatorial Chocó, Esmeraldas, Quinindé, Ecuador. Endemic Plants of Canandé Reserve. Field Museum Field Guides Available at: https://fieldguides.fieldmuseum.org/guides/guide/1453
Malpighiales	Erythroxylaceae	Erythroxylum	Erythroxylum squamatum	Lozano, P., B. Klitgaard, D. Neill, and L. Roa. 2022. Equatorial Chocó, Esmeraldas, Quinindé, Ecuador. Endemic Plants of Canandé Reserve. Field Museum Field Guides Available at: https://fieldguides.fieldmuseum.org/guides/guide/1453
Ericales	Lecythidaceae	Eschweilera	Eschweilera sp.	Tesoro Escondido Reserve, personal communication
Ericales	Lecythidaceae	Eschweilera	Eschweilera caudiculata	Tesoro Escondido Reserve, personal communication
Ericales	Lecythidaceae	Eschweilera	Eschweilera rimbachii	Mariscal Chávez, A.G. (2016). Local baseline knowledge for conservation and restoration of degraded ecosystems in Ecuador. Southern Swedish Forest Research Centre, Swedish University of Agricultural Sciences.
Ericales	Lecythidaceae	Eschweilera	Eschweilera pittieri	Mariscal Chávez, A.G. (2016). Local baseline knowledge for conservation and restoration of degraded ecosystems in Ecuador. Southern Swedish Forest Research Centre, Swedish University of Agricultural Sciences.
Ericales	Lecythidaceae	Eschweilera	Eschweilera pachyderma	Mariscal Chávez, A.G. (2016). Local baseline knowledge for conservation and restoration of degraded ecosystems in Ecuador. Southern Swedish Forest Research Centre, Swedish University of Agricultural Sciences.
Myrtales	Myrtaceae	Eucalyptus	Eucalyptus grandis	Tesoro Escondido Reserve, personal communication
Myrtales	Myrtaceae	Eucalyptus	Eucalyptus deglupta	Tesoro Escondido Reserve, personal communication
Asparagales	Amaryllidaceae	Eucharis	Eucharis sp.	Rivadeneira Narva?ez, & Maza Asquet, C. de la. (2015). Elaboracio?n de un plan de manejo para la reserva privada Ri?o Canande? de la Fundacio?n de Conservacio?n Jocotoco - Ecuador. Tesis (magi?ster en a?reas silvestres y conservacio?n de la naturaleza)--Universidad de Chile, 2015.
Asparagales	Amaryllidaceae	Eucharis	Eucharis astrophiala	Lozano, P., B. Klitgaard, D. Neill, and L. Roa. 2022. Equatorial Chocó, Esmeraldas, Quinindé, Ecuador. Endemic Plants of Canandé Reserve. Field Museum Field Guides Available at: https://fieldguides.fieldmuseum.org/guides/guide/1453
Myrtales	Myrtaceae	Eugenia	Eugenia sp2.	Tesoro Escondido Reserve, personal communication
Myrtales	Myrtaceae	Eugenia	Eugenia sp.	Tesoro Escondido Reserve, personal communication
Myrtales	Myrtaceae	Eugenia	Eugenia florida	Mariscal Chávez, A.G. (2016). Local baseline knowledge for conservation and restoration of degraded ecosystems in Ecuador. Southern Swedish Forest Research Centre, Swedish University of Agricultural Sciences.
Myrtales	Myrtaceae	Eugenia	Eugenia aff. florida	Mariscal Chávez, A.G. (2016). Local baseline knowledge for conservation and restoration of degraded ecosystems in Ecuador. Southern Swedish Forest Research Centre, Swedish University of Agricultural Sciences.
Myrtales	Myrtaceae	Eugenia	Eugenia cf. myrobalana	Mariscal Chávez, A.G. (2016). Local baseline knowledge for conservation and restoration of degraded ecosystems in Ecuador. Southern Swedish Forest Research Centre, Swedish University of Agricultural Sciences.
Arecales	Arecaceae	Euterpe	Euterpe sp.	Lozano, P., B. Klitgaard, D. Neill, and L. Roa. 2022. Equatorial Chocó, Esmeraldas, Quinindé, Ecuador. Endemic Plants of Canandé Reserve. Field Museum Field Guides Available at: https://fieldguides.fieldmuseum.org/guides/guide/1453
Arecales	Arecaceae	Eutherpe	Eutherpe edulis	Tesoro Escondido Reserve, personal communication
Gentianales	Rubiaceae	Faramea	Faramea fragrans	Mariscal Chávez, A.G. (2016). Local baseline knowledge for conservation and restoration of degraded ecosystems in Ecuador. Southern Swedish Forest Research Centre, Swedish University of Agricultural Sciences.
Gentianales	Rubiaceae	Faramea	Faramea sp.	Mariscal Chávez, A.G. (2016). Local baseline knowledge for conservation and restoration of degraded ecosystems in Ecuador. Southern Swedish Forest Research Centre, Swedish University of Agricultural Sciences.
Gentianales	Rubiaceae	Faramea	Faramea multiflora	Lozano, P., B. Klitgaard, D. Neill, and L. Roa. 2022. Equatorial Chocó, Esmeraldas, Quinindé, Ecuador. Endemic Plants of Canandé Reserve. Field Museum Field Guides Available at: https://fieldguides.fieldmuseum.org/guides/guide/1453
Gentianales	Rubiaceae	Faramea	Faramea ampla	Lozano, P., B. Klitgaard, D. Neill, and L. Roa. 2022. Equatorial Chocó, Esmeraldas, Quinindé, Ecuador. Endemic Plants of Canandé Reserve. Field Museum Field Guides Available at: https://fieldguides.fieldmuseum.org/guides/guide/1453
Gentianales	Rubiaceae	Faramea	Faramea glandulosa	Lozano, P., B. Klitgaard, D. Neill, and L. Roa. 2022. Equatorial Chocó, Esmeraldas, Quinindé, Ecuador. Endemic Plants of Canandé Reserve. Field Museum Field Guides Available at: https://fieldguides.fieldmuseum.org/guides/guide/1453
Rosales	Moraceae	Ficus	Ficus tonduzii	Tesoro Escondido Reserve, personal communication
Rosales	Moraceae	Ficus	Ficus insipida	Tesoro Escondido Reserve, personal communication
Rosales	Moraceae	Ficus	Ficus cf. clusiifolia	Tesoro Escondido Reserve, personal communication
Rosales	Moraceae	Ficus	Ficus aff. petenensis	Tesoro Escondido Reserve, personal communication
Rosales	Moraceae	Ficus	Ficus pertusa	Tesoro Escondido Reserve, personal communication
Rosales	Moraceae	Ficus	Ficus dugandii	Rivadeneira Narva?ez, & Maza Asquet, C. de la. (2015). Elaboracio?n de un plan de manejo para la reserva privada Ri?o Canande? de la Fundacio?n de Conservacio?n Jocotoco - Ecuador. Tesis (magi?ster en a?reas silvestres y conservacio?n de la naturaleza)--Universidad de Chile, 2015.
Rosales	Moraceae	Ficus	Ficus obtusifolia	Ulloa, Ximena Aguirre, & Endara, Alexandra. (2016). Diversidad de flora vascular del Chocó Andino en el área de Selva Virgen, Ecuador. Enfoque UTE, 7(2), 82-96. https://doi.org/10.29019/enfoqueute.v7n2.97
Rosales	Moraceae	Ficus	Ficus sp.	Lozano, P., B. Klitgaard, D. Neill, and L. Roa. 2022. Equatorial Chocó, Esmeraldas, Quinindé, Ecuador. Endemic Plants of Canandé Reserve. Field Museum Field Guides Available at: https://fieldguides.fieldmuseum.org/guides/guide/1453
Rosales	Moraceae	Ficus	Ficus caldasiana	Lozano, P., B. Klitgaard, D. Neill, and L. Roa. 2022. Equatorial Chocó, Esmeraldas, Quinindé, Ecuador. Endemic Plants of Canandé Reserve. Field Museum Field Guides Available at: https://fieldguides.fieldmuseum.org/guides/guide/1453
Rosales	Moraceae	Ficus	Ficus brevibracteata	Mariscal Chávez, A.G. (2016). Local baseline knowledge for conservation and restoration of degraded ecosystems in Ecuador. Southern Swedish Forest Research Centre, Swedish University of Agricultural Sciences.
Rosales	Moraceae	Ficus	Ficus cf. brevibracteata	Mariscal Chávez, A.G. (2016). Local baseline knowledge for conservation and restoration of degraded ecosystems in Ecuador. Southern Swedish Forest Research Centre, Swedish University of Agricultural Sciences.
Rosales	Moraceae	Ficus	Ficus cf. cuatrecasana	Mariscal Chávez, A.G. (2016). Local baseline knowledge for conservation and restoration of degraded ecosystems in Ecuador. Southern Swedish Forest Research Centre, Swedish University of Agricultural Sciences.
Rosales	Moraceae	Ficus	Ficus mutisii	Mariscal Chávez, A.G. (2016). Local baseline knowledge for conservation and restoration of degraded ecosystems in Ecuador. Southern Swedish Forest Research Centre, Swedish University of Agricultural Sciences.
Rosales	Moraceae	Ficus	Ficus caldasiana	Lozano, P., B. Klitgaard, D. Neill, and L. Roa. 2022. Equatorial Chocó, Esmeraldas, Quinindé, Ecuador. Endemic Plants of Canandé Reserve. Field Museum Field Guides Available at: https://fieldguides.fieldmuseum.org/guides/guide/1453
Rosales	Moraceae	Ficus	Ficus maxima	Lozano, P., B. Klitgaard, D. Neill, and L. Roa. 2022. Equatorial Chocó, Esmeraldas, Quinindé, Ecuador. Endemic Plants of Canandé Reserve. Field Museum Field Guides Available at: https://fieldguides.fieldmuseum.org/guides/guide/1453
Malpighiales	Violaceae	Fusispermum	Fusispermum minutiflorum	Mariscal Chávez, A.G. (2016). Local baseline knowledge for conservation and restoration of degraded ecosystems in Ecuador. Southern Swedish Forest Research Centre, Swedish University of Agricultural Sciences.
Malpighiales	Clusiaceae	Garcinia	Garcinia madruno	Tesoro Escondido Reserve, personal communication
Lamiales	Gesneriaceae	Gasteranthus	Gasteranthus calcaratus	Clark, John & Neill, David & Asanza, Mercedes. (2006). Floristic checklist of the Mache-Chindul mountains of northwestern Ecuador / by John L. Clark, David A. Neill and Mercedes Asanza. Contributions from the United States National Herbarium. 54. 1-180.
Lamiales	Gesneriaceae	Gasteranthus	Gasteranthus crispus	Clark, John & Neill, David & Asanza, Mercedes. (2006). Floristic checklist of the Mache-Chindul mountains of northwestern Ecuador / by John L. Clark, David A. Neill and Mercedes Asanza. Contributions from the United States National Herbarium. 54. 1-180.
Lamiales	Gesneriaceae	Gasteranthus	Gasteranthus tenellus	Clark, John & Neill, David & Asanza, Mercedes. (2006). Floristic checklist of the Mache-Chindul mountains of northwestern Ecuador / by John L. Clark, David A. Neill and Mercedes Asanza. Contributions from the United States National Herbarium. 54. 1-180.
Lamiales	Gesneriaceae	Gasteranthus	Gasteranthus villosus	Clark, John & Neill, David & Asanza, Mercedes. (2006). Floristic checklist of the Mache-Chindul mountains of northwestern Ecuador / by John L. Clark, David A. Neill and Mercedes Asanza. Contributions from the United States National Herbarium. 54. 1-180.
Lamiales	Gesneriaceae	Gasteranthus	Gasteranthus cf. corallinus	Lozano, P., B. Klitgaard, D. Neill, and L. Roa. 2022. Equatorial Chocó, Esmeraldas, Quinindé, Ecuador. Endemic Plants of Canandé Reserve. Field Museum Field Guides Available at: https://fieldguides.fieldmuseum.org/guides/guide/1453
Lamiales	Gesneriaceae	Gasteranthus	Gasteranthus timidus	Lozano, P., B. Klitgaard, D. Neill, and L. Roa. 2022. Equatorial Chocó, Esmeraldas, Quinindé, Ecuador. Endemic Plants of Canandé Reserve. Field Museum Field Guides Available at: https://fieldguides.fieldmuseum.org/guides/guide/1453
Lamiales	Gesneriaceae	Gasteranthus	Gasteranthus villosus	Lozano, P., B. Klitgaard, D. Neill, and L. Roa. 2022. Equatorial Chocó, Esmeraldas, Quinindé, Ecuador. Endemic Plants of Canandé Reserve. Field Museum Field Guides Available at: https://fieldguides.fieldmuseum.org/guides/guide/1453
Lamiales	Gesneriaceae	Gasteranthus	Gasteranthus corallinus	Lozano, P., B. Klitgaard, D. Neill, and L. Roa. 2022. Equatorial Chocó, Esmeraldas, Quinindé, Ecuador. Endemic Plants of Canandé Reserve. Field Museum Field Guides Available at: https://fieldguides.fieldmuseum.org/guides/guide/1453
Ericales	Primulaceae	Geissanthus	Geissanthus longistamineus	Mariscal Chávez, A.G. (2016). Local baseline knowledge for conservation and restoration of degraded ecosystems in Ecuador. Southern Swedish Forest Research Centre, Swedish University of Agricultural Sciences.
Gentianales	Rubiaceae	Genipa	Genipa peruviana	Tesoro Escondido Reserve, personal communication
Gentianales	Rubiaceae	Genipa	Genipa sp.	Lozano, P., B. Klitgaard, D. Neill, and L. Roa. 2022. Equatorial Chocó, Esmeraldas, Quinindé, Ecuador. Endemic Plants of Canandé Reserve. Field Museum Field Guides Available at: https://fieldguides.fieldmuseum.org/guides/guide/1453
Commelinales	Commelinaceae	Geogenanthus	Geogenanthus rhizanthus	Lozano, P., B. Klitgaard, D. Neill, and L. Roa. 2022. Equatorial Chocó, Esmeraldas, Quinindé, Ecuador. Endemic Plants of Canandé Reserve. Field Museum Field Guides Available at: https://fieldguides.fieldmuseum.org/guides/guide/1453
Arecales	Arecaceae	Geonoma	Geonoma densa	Tesoro Escondido Reserve, personal communication
Arecales	Arecaceae	Geonoma	Geonoma cuneata	Mariscal Chávez, A.G. (2016). Local baseline knowledge for conservation and restoration of degraded ecosystems in Ecuador. Southern Swedish Forest Research Centre, Swedish University of Agricultural Sciences.
Arecales	Arecaceae	Geonoma	Geonoma sp.	Lozano, P., B. Klitgaard, D. Neill, and L. Roa. 2022. Equatorial Chocó, Esmeraldas, Quinindé, Ecuador. Endemic Plants of Canandé Reserve. Field Museum Field Guides Available at: https://fieldguides.fieldmuseum.org/guides/guide/1453
Arecales	Arecaceae	Geonoma	Geonoma linearis	Lozano, P., B. Klitgaard, D. Neill, and L. Roa. 2022. Equatorial Chocó, Esmeraldas, Quinindé, Ecuador. Endemic Plants of Canandé Reserve. Field Museum Field Guides Available at: https://fieldguides.fieldmuseum.org/guides/guide/1453
Arecales	Arecaceae	Geonoma	Geonoma tenuissima	Lozano, P., B. Klitgaard, D. Neill, and L. Roa. 2022. Equatorial Chocó, Esmeraldas, Quinindé, Ecuador. Endemic Plants of Canandé Reserve. Field Museum Field Guides Available at: https://fieldguides.fieldmuseum.org/guides/guide/1453
Lamiales	Gesneriaceae	Gesneria	Gesneria sp.	Lozano, P., B. Klitgaard, D. Neill, and L. Roa. 2022. Equatorial Chocó, Esmeraldas, Quinindé, Ecuador. Endemic Plants of Canandé Reserve. Field Museum Field Guides Available at: https://fieldguides.fieldmuseum.org/guides/guide/1453
Malpighiales	Violaceae	Gloeospermum	Gloeospermum grandifolium	Mariscal Chávez, A.G. (2016). Local baseline knowledge for conservation and restoration of degraded ecosystems in Ecuador. Southern Swedish Forest Research Centre, Swedish University of Agricultural Sciences.
Malpighiales	Violaceae	Gloeospermum	Gloeospermum longifolium	Lozano, P., B. Klitgaard, D. Neill, and L. Roa. 2022. Equatorial Chocó, Esmeraldas, Quinindé, Ecuador. Endemic Plants of Canandé Reserve. Field Museum Field Guides Available at: https://fieldguides.fieldmuseum.org/guides/guide/1453
Lamiales	Gesneriaceae	Glossoloma	Glossoloma harlequinoides	Lozano, P., B. Klitgaard, D. Neill, and L. Roa. 2022. Equatorial Chocó, Esmeraldas, Quinindé, Ecuador. Endemic Plants of Canandé Reserve. Field Museum Field Guides Available at: https://fieldguides.fieldmuseum.org/guides/guide/1453
Lamiales	Gesneriaceae	Gloxinia	Gloxinia sp.	Lozano, P., B. Klitgaard, D. Neill, and L. Roa. 2022. Equatorial Chocó, Esmeraldas, Quinindé, Ecuador. Endemic Plants of Canandé Reserve. Field Museum Field Guides Available at: https://fieldguides.fieldmuseum.org/guides/guide/1453
Lamiales	Verbenaceae	Gmelina	Gmelina arborea	Tesoro Escondido Reserve, personal communication
Gentianales	Rubiaceae	Gonzalagunia	Gonzalagunia dicocca	Lozano, P., B. Klitgaard, D. Neill, and L. Roa. 2022. Equatorial Chocó, Esmeraldas, Quinindé, Ecuador. Endemic Plants of Canandé Reserve. Field Museum Field Guides Available at: https://fieldguides.fieldmuseum.org/guides/guide/1453
Myrtales	Melastomataceae	Graffenrieda	Graffenrieda sp.	Lozano, P., B. Klitgaard, D. Neill, and L. Roa. 2022. Equatorial Chocó, Esmeraldas, Quinindé, Ecuador. Endemic Plants of Canandé Reserve. Field Museum Field Guides Available at: https://fieldguides.fieldmuseum.org/guides/guide/1453
Ericales	Lecythidaceae	Grias	Grias peruviana	Ulloa, Ximena Aguirre, & Endara, Alexandra. (2016). Diversidad de flora vascular del Chocó Andino en el área de Selva Virgen, Ecuador. Enfoque UTE, 7(2), 82-96. https://doi.org/10.29019/enfoqueute.v7n2.97
Poales	Poaceae	Guadua	Guadua angustifolia	Tesoro Escondido Reserve, personal communication
Sapindales	Meliaceae	Guarea	Guarea sp.1	Tesoro Escondido Reserve, personal communication
Sapindales	Meliaceae	Guarea	Guarea macrophylla	Tesoro Escondido Reserve, personal communication
Sapindales	Meliaceae	Guarea	Guarea kunthianea	Tesoro Escondido Reserve, personal communication
Sapindales	Meliaceae	Guarea	Guarea guidonea	Tesoro Escondido Reserve, personal communication
Sapindales	Meliaceae	Guarea	Guarea grandifolia	Tesoro Escondido Reserve, personal communication
Sapindales	Meliaceae	Guarea	Guarea glabra	Tesoro Escondido Reserve, personal communication
Sapindales	Meliaceae	Guarea	Guarea cartaguenya	Tesoro Escondido Reserve, personal communication
Sapindales	Meliaceae	Guarea	Guarea kunthiana	Tesoro Escondido Reserve, personal communication
Sapindales	Meliaceae	Guarea	Guarea sp.	Tesoro Escondido Reserve, personal communication
Sapindales	Meliaceae	Guarea	Guarea polymera	Rangel, J. O., and U. N. de C.-F. de C. S. Bogotá. 2010. Colombia diversidad biótica IV: El Chocó biogeográfico / Costa Pacífica. Available at: https://repositorio.unal.edu.co/handle/unal/81941
Caryophyllales	Nyctaginaceae	Guaripa	Guaripa aff. myrtiflora	Mariscal Chávez, A.G. (2016). Local baseline knowledge for conservation and restoration of degraded ecosystems in Ecuador. Southern Swedish Forest Research Centre, Swedish University of Agricultural Sciences.
Magnoliales	Annonaceae	Guatteria	Guatteria olivacea	Tesoro Escondido Reserve, personal communication
Magnoliales	Annonaceae	Guatteria	Guatteria sp.1	Mariscal Chávez, A.G. (2016). Local baseline knowledge for conservation and restoration of degraded ecosystems in Ecuador. Southern Swedish Forest Research Centre, Swedish University of Agricultural Sciences.
Magnoliales	Annonaceae	Guatteria	Guatteria amazonica	Mariscal Chávez, A.G. (2016). Local baseline knowledge for conservation and restoration of degraded ecosystems in Ecuador. Southern Swedish Forest Research Centre, Swedish University of Agricultural Sciences.
Malvales	Sterculiaceae	Guazuma	Guazuma ulmifolia	Tesoro Escondido Reserve, personal communication
Gentianales	Rubiaceae	Guettarda	Guettarda hirsuta	Mariscal Chávez, A.G. (2016). Local baseline knowledge for conservation and restoration of degraded ecosystems in Ecuador. Southern Swedish Forest Research Centre, Swedish University of Agricultural Sciences.
Gentianales	Rubiaceae	Guettarda	Guettarda platyphylla	Mariscal Chávez, A.G. (2016). Local baseline knowledge for conservation and restoration of degraded ecosystems in Ecuador. Southern Swedish Forest Research Centre, Swedish University of Agricultural Sciences.
Cucurbitales	Cucurbitaceae	Gurania	Gurania pedata	Lozano, P., B. Klitgaard, D. Neill, and L. Roa. 2022. Equatorial Chocó, Esmeraldas, Quinindé, Ecuador. Endemic Plants of Canandé Reserve. Field Museum Field Guides Available at: https://fieldguides.fieldmuseum.org/guides/guide/1453
Cucurbitales	Cucurbitaceae	Gurania	Gurania pedata	Lozano, P., B. Klitgaard, D. Neill, and L. Roa. 2022. Equatorial Chocó, Esmeraldas, Quinindé, Ecuador. Endemic Plants of Canandé Reserve. Field Museum Field Guides Available at: https://fieldguides.fieldmuseum.org/guides/guide/1453
Ericales	Lecythidaceae	Gustavia	Gustavia pubescens	Tesoro Escondido Reserve, personal communication
Ericales	Lecythidaceae	Gustavia	Gustavia dodsonii	Ulloa, Ximena Aguirre, & Endara, Alexandra. (2016). Diversidad de flora vascular del Chocó Andino en el área de Selva Virgen, Ecuador. Enfoque UTE, 7(2), 82-96. https://doi.org/10.29019/enfoqueute.v7n2.97
Poales	Bromeliaceae	Guzmania	Guzmania rhonhofiana	Soto-Medina, E., Londoño-Lemos, V., & Díaz-Escandón, D. (2015). Epiphytes from a forest type transition zone in the Choco biogeographic region, Valle del Cauca, Colombia. Revista De Biología Tropical, 63(4), 915–926. https://doi.org/10.15517/rbt.v63i4.16733
Poales	Bromeliaceae	Guzmania	Guzmania conglomerata	Lozano, P., B. Klitgaard, D. Neill, and L. Roa. 2022. Equatorial Chocó, Esmeraldas, Quinindé, Ecuador. Endemic Plants of Canandé Reserve. Field Museum Field Guides Available at: https://fieldguides.fieldmuseum.org/guides/guide/1453
Poales	Bromeliaceae	Guzmania	Guzmania lingulata	Lozano, P., B. Klitgaard, D. Neill, and L. Roa. 2022. Equatorial Chocó, Esmeraldas, Quinindé, Ecuador. Endemic Plants of Canandé Reserve. Field Museum Field Guides Available at: https://fieldguides.fieldmuseum.org/guides/guide/1453
Poales	Bromeliaceae	Guzmania	Guzmania eduardi	Lozano, P., B. Klitgaard, D. Neill, and L. Roa. 2022. Equatorial Chocó, Esmeraldas, Quinindé, Ecuador. Endemic Plants of Canandé Reserve. Field Museum Field Guides Available at: https://fieldguides.fieldmuseum.org/guides/guide/1453
Gentianales	Rubiaceae	Hamelia	Hamelia macrantha	Lozano, P., B. Klitgaard, D. Neill, and L. Roa. 2022. Equatorial Chocó, Esmeraldas, Quinindé, Ecuador. Endemic Plants of Canandé Reserve. Field Museum Field Guides Available at: https://fieldguides.fieldmuseum.org/guides/guide/1453
Chloranthales	Chloranthaceae	Hedyosmum	Hedyosmum scaberrimum	Mariscal Chávez, A.G. (2016). Local baseline knowledge for conservation and restoration of degraded ecosystems in Ecuador. Southern Swedish Forest Research Centre, Swedish University of Agricultural Sciences.
Santalales	Olacaceae	Heisteria	Heisteria macrophylla	Tesoro Escondido Reserve, personal communication
Santalales	Olacaceae	Heisteria	Heisteria sp.	Tesoro Escondido Reserve, personal communication
Santalales	Olacaceae	Heisteria	Heisteria asplundii	Ulloa, Ximena Aguirre, & Endara, Alexandra. (2016). Diversidad de flora vascular del Chocó Andino en el área de Selva Virgen, Ecuador. Enfoque UTE, 7(2), 82-96. https://doi.org/10.29019/enfoqueute.v7n2.97
Santalales	Olacaceae	Heisteria	Heisteria cf. pacifica	Lozano, P., B. Klitgaard, D. Neill, and L. Roa. 2022. Equatorial Chocó, Esmeraldas, Quinindé, Ecuador. Endemic Plants of Canandé Reserve. Field Museum Field Guides Available at: https://fieldguides.fieldmuseum.org/guides/guide/1453
Zingiberales	Heliconiaceae	Heliconia	Heliconia reticulata	Lozano, P., B. Klitgaard, D. Neill, and L. Roa. 2022. Equatorial Chocó, Esmeraldas, Quinindé, Ecuador. Endemic Plants of Canandé Reserve. Field Museum Field Guides Available at: https://fieldguides.fieldmuseum.org/guides/guide/1453
Zingiberales	Heliconiaceae	Heliconia	Heliconia longa	Lozano, P., B. Klitgaard, D. Neill, and L. Roa. 2022. Equatorial Chocó, Esmeraldas, Quinindé, Ecuador. Endemic Plants of Canandé Reserve. Field Museum Field Guides Available at: https://fieldguides.fieldmuseum.org/guides/guide/1453
Zingiberales	Heliconiaceae	Heliconia	Heliconia cf. stricta	Lozano, P., B. Klitgaard, D. Neill, and L. Roa. 2022. Equatorial Chocó, Esmeraldas, Quinindé, Ecuador. Endemic Plants of Canandé Reserve. Field Museum Field Guides Available at: https://fieldguides.fieldmuseum.org/guides/guide/1453
Zingiberales	Heliconiaceae	Heliconia	Heliconia aemygdiana	Lozano, P., B. Klitgaard, D. Neill, and L. Roa. 2022. Equatorial Chocó, Esmeraldas, Quinindé, Ecuador. Endemic Plants of Canandé Reserve. Field Museum Field Guides Available at: https://fieldguides.fieldmuseum.org/guides/guide/1453
Rosales	Moraceae	Helicostylis	Helicostylis tovarensis	Mariscal Chávez, A.G. (2016). Local baseline knowledge for conservation and restoration of degraded ecosystems in Ecuador. Southern Swedish Forest Research Centre, Swedish University of Agricultural Sciences.
Myrtales	Melastomataceae	Henriettella	Henriettella verrucosa	Mariscal Chávez, A.G. (2016). Local baseline knowledge for conservation and restoration of degraded ecosystems in Ecuador. Southern Swedish Forest Research Centre, Swedish University of Agricultural Sciences.
Laurales	Hernandiaceae	Hernandia	Hernandia lychnifera	Mariscal Chávez, A.G. (2016). Local baseline knowledge for conservation and restoration of degraded ecosystems in Ecuador. Southern Swedish Forest Research Centre, Swedish University of Agricultural Sciences.
Malvales	Malvaceae	Herrania	Herrania balaensis	Lozano, P., B. Klitgaard, D. Neill, and L. Roa. 2022. Equatorial Chocó, Esmeraldas, Quinindé, Ecuador. Endemic Plants of Canandé Reserve. Field Museum Field Guides Available at: https://fieldguides.fieldmuseum.org/guides/guide/1453
Alismatales	Araceae	Heteropsis	Heteropsis oblongifolia	Mora, M., Bernal, R., Croat, T., & Jácome, J. (2006). A Phytogeographic Analysis of Araceae of Cabo Corrientes (Chocó, Colombia) and Comparable Lowland Tropical American Floras. Annals of the Missouri Botanical Garden, 93(2), 359–366. http://www.jstor.org/stable/40035731
Malpighiales	Euphorbiaceae	Hieronyma	Hieronyma alchorneoides	Lozano, P., B. Klitgaard, D. Neill, and L. Roa. 2022. Equatorial Chocó, Esmeraldas, Quinindé, Ecuador. Endemic Plants of Canandé Reserve. Field Museum Field Guides Available at: https://fieldguides.fieldmuseum.org/guides/guide/1453
Malpighiales	Euphorbiaceae	Hieronyma	Hieronyma alchorneoides	Lozano, P., B. Klitgaard, D. Neill, and L. Roa. 2022. Equatorial Chocó, Esmeraldas, Quinindé, Ecuador. Endemic Plants of Canandé Reserve. Field Museum Field Guides Available at: https://fieldguides.fieldmuseum.org/guides/guide/1453
Gentianales	Rubiaceae	Hippotis	Hippotis grandiflora	Lozano, P., B. Klitgaard, D. Neill, and L. Roa. 2022. Equatorial Chocó, Esmeraldas, Quinindé, Ecuador. Endemic Plants of Canandé Reserve. Field Museum Field Guides Available at: https://fieldguides.fieldmuseum.org/guides/guide/1453
Gentianales	Rubiaceae	Hippotis	Hippotis stellata	Mariscal Chávez, A.G. (2016). Local baseline knowledge for conservation and restoration of degraded ecosystems in Ecuador. Southern Swedish Forest Research Centre, Swedish University of Agricultural Sciences.
Malpighiales	Chrysobalanaceae	Hirtella	Hirtella sp.	Tesoro Escondido Reserve, personal communication
Malpighiales	Chrysobalanaceae	Hirtella	Hirtella mutisii	Tesoro Escondido Reserve, personal communication
Alismatales	Araceae	Homalomena	Homalomena erythropus	Mora, M., Bernal, R., Croat, T., & Jácome, J. (2006). A Phytogeographic Analysis of Araceae of Cabo Corrientes (Chocó, Colombia) and Comparable Lowland Tropical American Floras. Annals of the Missouri Botanical Garden, 93(2), 359–366. http://www.jstor.org/stable/40035731
Alismatales	Araceae	Homalomena	Homalomena peltata	Mora, M., Bernal, R., Croat, T., & Jácome, J. (2006). A Phytogeographic Analysis of Araceae of Cabo Corrientes (Chocó, Colombia) and Comparable Lowland Tropical American Floras. Annals of the Missouri Botanical Garden, 93(2), 359–366. http://www.jstor.org/stable/40035731
Alismatales	Araceae	Homalomena	Homalomena wendlandii	Mora, M., Bernal, R., Croat, T., & Jácome, J. (2006). A Phytogeographic Analysis of Araceae of Cabo Corrientes (Chocó, Colombia) and Comparable Lowland Tropical American Floras. Annals of the Missouri Botanical Garden, 93(2), 359–366. http://www.jstor.org/stable/40035731
Malvales	Malvaceae	Huberodendrum	Huberodendron patinoi	Tesoro Escondido Reserve, personal communication
Malpighiales	Humiriaceae	Humiriastrum	Humiriastrum procerum	Palacios, W. & Jaramillo, N. (2016). Árboles amenazados del Chocó ecuatoriano.ACI Avances en Ciencias e Ingenierías, 8(14), 51–60.
Malpighiales	Humiriaceae	Humiriastrum	Humiriastrum diguense	Palacios, W. & Jaramillo, N. (2016). Árboles amenazados del Chocó ecuatoriano.ACI Avances en Ciencias e Ingenierías, 8(14), 51–60.
Malpighiales	Phyllanthaceae	Hyeronima	Hyeronima chocoensis	Tesoro Escondido Reserve, personal communication
Malpighiales	Phyllanthaceae	Hyeronima	Hyeronima alchornoides	Tesoro Escondido Reserve, personal communication
Malpighiales	Phyllanthaceae	Hyeronima	Hyeronima alchorneoides var. alchorneoides	Rangel, J. O., and U. N. de C.-F. de C. S. Bogotá. 2010. Colombia diversidad biótica IV: El Chocó biogeográfico / Costa Pacífica. Available at: https://repositorio.unal.edu.co/handle/unal/81941
Fabales	Fabaceae-Mimosaceae	Inga	Inga spectabilis	Tesoro Escondido Reserve, personal communication
Fabales	Fabaceae-Mimosaceae	Inga	Inga sapindoides	Tesoro Escondido Reserve, personal communication
Fabales	Fabaceae-Mimosaceae	Inga	Inga puncata	Tesoro Escondido Reserve, personal communication
Fabales	Fabaceae-Mimosaceae	Inga	Inga oerstediana	Tesoro Escondido Reserve, personal communication
Fabales	Fabaceae-Mimosaceae	Inga	Inga nobilis	Tesoro Escondido Reserve, personal communication
Fabales	Fabaceae-Mimosaceae	Inga	Inga marginata	Tesoro Escondido Reserve, personal communication
Fabales	Fabaceae-Mimosaceae	Inga	Inga leiocalycina	Tesoro Escondido Reserve, personal communication
Fabales	Fabaceae-Mimosaceae	Inga	Inga jinicuil	Tesoro Escondido Reserve, personal communication
Fabales	Fabaceae-Mimosaceae	Inga	Inga chocoensis	Tesoro Escondido Reserve, personal communication
Fabales	Fabaceae-Mimosaceae	Inga	Inga carinata	Tesoro Escondido Reserve, personal communication
Fabales	Fabaceae	Inga	Inga involucrata aff.	Tesoro Escondido Reserve, personal communication
Fabales	Fabaceae	Inga	Inga sp.	Tesoro Escondido Reserve, personal communication
Fabales	Fabaceae	Inga	Inga coruscans	Ulloa, Ximena Aguirre, & Endara, Alexandra. (2016). Diversidad de flora vascular del Chocó Andino en el área de Selva Virgen, Ecuador. Enfoque UTE, 7(2), 82-96. https://doi.org/10.29019/enfoqueute.v7n2.97
Fabales	Fabaceae	Inga	Inga inicuil	Ulloa, Ximena Aguirre, & Endara, Alexandra. (2016). Diversidad de flora vascular del Chocó Andino en el área de Selva Virgen, Ecuador. Enfoque UTE, 7(2), 82-96. https://doi.org/10.29019/enfoqueute.v7n2.97
Fabales	Fabaceae	Inga	Inga sp.2	Mariscal Chávez, A.G. (2016). Local baseline knowledge for conservation and restoration of degraded ecosystems in Ecuador. Southern Swedish Forest Research Centre, Swedish University of Agricultural Sciences.
Fabales	Fabaceae	Inga	Inga lallensis	Mariscal Chávez, A.G. (2016). Local baseline knowledge for conservation and restoration of degraded ecosystems in Ecuador. Southern Swedish Forest Research Centre, Swedish University of Agricultural Sciences.
Fabales	Fabaceae	Inga	Inga involucrata	Mariscal Chávez, A.G. (2016). Local baseline knowledge for conservation and restoration of degraded ecosystems in Ecuador. Southern Swedish Forest Research Centre, Swedish University of Agricultural Sciences.
Fabales	Fabaceae	Inga	Inga sp.1	Mariscal Chávez, A.G. (2016). Local baseline knowledge for conservation and restoration of degraded ecosystems in Ecuador. Southern Swedish Forest Research Centre, Swedish University of Agricultural Sciences.
Fabales	Fabaceae	Inga	Inga acuminata	Mariscal Chávez, A.G. (2016). Local baseline knowledge for conservation and restoration of degraded ecosystems in Ecuador. Southern Swedish Forest Research Centre, Swedish University of Agricultural Sciences.
Fabales	Fabaceae	Inga	Inga sp.3	Mariscal Chávez, A.G. (2016). Local baseline knowledge for conservation and restoration of degraded ecosystems in Ecuador. Southern Swedish Forest Research Centre, Swedish University of Agricultural Sciences.
Fabales	Fabaceae	Inga	Inga aff. coruscans	Mariscal Chávez, A.G. (2016). Local baseline knowledge for conservation and restoration of degraded ecosystems in Ecuador. Southern Swedish Forest Research Centre, Swedish University of Agricultural Sciences.
Fabales	Fabaceae	Inga	Inga aff. spectabilis	Mariscal Chávez, A.G. (2016). Local baseline knowledge for conservation and restoration of degraded ecosystems in Ecuador. Southern Swedish Forest Research Centre, Swedish University of Agricultural Sciences.
Fabales	Fabaceae	Inga	Inga pezizifera	Mariscal Chávez, A.G. (2016). Local baseline knowledge for conservation and restoration of degraded ecosystems in Ecuador. Southern Swedish Forest Research Centre, Swedish University of Agricultural Sciences.
Fabales	Fabaceae	Inga	Inga sp.4	Mariscal Chávez, A.G. (2016). Local baseline knowledge for conservation and restoration of degraded ecosystems in Ecuador. Southern Swedish Forest Research Centre, Swedish University of Agricultural Sciences.
Fabales	Fabaceae	Inga	Inga venusta	Mariscal Chávez, A.G. (2016). Local baseline knowledge for conservation and restoration of degraded ecosystems in Ecuador. Southern Swedish Forest Research Centre, Swedish University of Agricultural Sciences.
Fabales	Fabaceae	Inga	Inga villosissima	Mariscal Chávez, A.G. (2016). Local baseline knowledge for conservation and restoration of degraded ecosystems in Ecuador. Southern Swedish Forest Research Centre, Swedish University of Agricultural Sciences.
Fabales	Fabaceae	Inga	Inga ciliata subsp. vulpinae	Lozano, P., B. Klitgaard, D. Neill, and L. Roa. 2022. Equatorial Chocó, Esmeraldas, Quinindé, Ecuador. Endemic Plants of Canandé Reserve. Field Museum Field Guides Available at: https://fieldguides.fieldmuseum.org/guides/guide/1453
Fabales	Fabaceae	Inga	Inga silanchensis	Lozano, P., B. Klitgaard, D. Neill, and L. Roa. 2022. Equatorial Chocó, Esmeraldas, Quinindé, Ecuador. Endemic Plants of Canandé Reserve. Field Museum Field Guides Available at: https://fieldguides.fieldmuseum.org/guides/guide/1453
Fabales	Fabaceae	Inga	Inga sp.	Lozano, P., B. Klitgaard, D. Neill, and L. Roa. 2022. Equatorial Chocó, Esmeraldas, Quinindé, Ecuador. Endemic Plants of Canandé Reserve. Field Museum Field Guides Available at: https://fieldguides.fieldmuseum.org/guides/guide/1453
Fabales	Fabaceae	Inga	Inga acrocephala	Rangel, J. O., and U. N. de C.-F. de C. S. Bogotá. 2010. Colombia diversidad biótica IV: El Chocó biogeográfico / Costa Pacífica. Available at: https://repositorio.unal.edu.co/handle/unal/81941
Arecales	Arecaceae	Iriartea	Iriartea deltoidea	Tesoro Escondido Reserve, personal communication
Arecales	Arecaceae	Iriarthea	Iriartea sp.	Lozano, P., B. Klitgaard, D. Neill, and L. Roa. 2022. Equatorial Chocó, Esmeraldas, Quinindé, Ecuador. Endemic Plants of Canandé Reserve. Field Museum Field Guides Available at: https://fieldguides.fieldmuseum.org/guides/guide/1453
Zingiberales	Maranthaceae	Ischnosiphon	Ischnosiphon inflatus	Lozano, P., B. Klitgaard, D. Neill, and L. Roa. 2022. Equatorial Chocó, Esmeraldas, Quinindé, Ecuador. Endemic Plants of Canandé Reserve. Field Museum Field Guides Available at: https://fieldguides.fieldmuseum.org/guides/guide/1453
Zingiberales	Maranthaceae	Ischnosiphon	Ischnosiphon leucophaeus	Lozano, P., B. Klitgaard, D. Neill, and L. Roa. 2022. Equatorial Chocó, Esmeraldas, Quinindé, Ecuador. Endemic Plants of Canandé Reserve. Field Museum Field Guides Available at: https://fieldguides.fieldmuseum.org/guides/guide/1453
Gentianales	Rubiaceae	Isertia	Isertia sp.	Tesoro Escondido Reserve, personal communication
Lamiales	Bignoniaceae	Jacaranda	Jacaranda mimosifolia	Tesoro Escondido Reserve, personal communication
Lamiales	Bignoniaceae	Jacaranda	Jacaranda copaia	Tesoro Escondido Reserve, personal communication
Brassicales	Caricaceae	Jacaratia	Jacaratia spinosa	Tesoro Escondido Reserve, personal communication
Lamiales	Acanthaceae	Justicia	Justicia comata	Lozano, P., B. Klitgaard, D. Neill, and L. Roa. 2022. Equatorial Chocó, Esmeraldas, Quinindé, Ecuador. Endemic Plants of Canandé Reserve. Field Museum Field Guides Available at: https://fieldguides.fieldmuseum.org/guides/guide/1453
Magnoliales	Annonaceae	Klarobelia	Klarobelia megalocarpa	Ulloa, Ximena Aguirre, & Endara, Alexandra. (2016). Diversidad de flora vascular del Chocó Andino en el área de Selva Virgen, Ecuador. Enfoque UTE, 7(2), 82-96. https://doi.org/10.29019/enfoqueute.v7n2.97
Lamiales	Gesneriaceae	Kohleria	Kohleria inaequalis	Clark, John & Neill, David & Asanza, Mercedes. (2006). Floristic checklist of the Mache-Chindul mountains of northwestern Ecuador / by John L. Clark, David A. Neill and Mercedes Asanza. Contributions from the United States National Herbarium. 54. 1-180.
Lamiales	Gesneriaceae	Kohleria	Kohleria spicata	Clark, John & Neill, David & Asanza, Mercedes. (2006). Floristic checklist of the Mache-Chindul mountains of northwestern Ecuador / by John L. Clark, David A. Neill and Mercedes Asanza. Contributions from the United States National Herbarium. 54. 1-180.
Lamiales	Gesneriaceae	Kohleria	Kohleria villosa	Clark, John & Neill, David & Asanza, Mercedes. (2006). Floristic checklist of the Mache-Chindul mountains of northwestern Ecuador / by John L. Clark, David A. Neill and Mercedes Asanza. Contributions from the United States National Herbarium. 54. 1-180.
Gentianales	Rubiaceae	Kutchubaea	Kutchubaea urophylla	Mariscal Chávez, A.G. (2016). Local baseline knowledge for conservation and restoration of degraded ecosystems in Ecuador. Southern Swedish Forest Research Centre, Swedish University of Agricultural Sciences.
Malpighiales	Salicaceae	Laetia	Laetia sp.	Lozano, P., B. Klitgaard, D. Neill, and L. Roa. 2022. Equatorial Chocó, Esmeraldas, Quinindé, Ecuador. Endemic Plants of Canandé Reserve. Field Museum Field Guides Available at: https://fieldguides.fieldmuseum.org/guides/guide/1453
Malpighiales	Salicaceae	Laetia	Laetia sp.	Lozano, P., B. Klitgaard, D. Neill, and L. Roa. 2022. Equatorial Chocó, Esmeraldas, Quinindé, Ecuador. Endemic Plants of Canandé Reserve. Field Museum Field Guides Available at: https://fieldguides.fieldmuseum.org/guides/guide/1453
Lamiales	Verbenaceae	Latana	Latana cujabensis	Lozano, P., B. Klitgaard, D. Neill, and L. Roa. 2022. Equatorial Chocó, Esmeraldas, Quinindé, Ecuador. Endemic Plants of Canandé Reserve. Field Museum Field Guides Available at: https://fieldguides.fieldmuseum.org/guides/guide/1453
Myrtales	Melastomataceae	Leandra	Leandra granatensis	Lozano, P., B. Klitgaard, D. Neill, and L. Roa. 2022. Equatorial Chocó, Esmeraldas, Quinindé, Ecuador. Endemic Plants of Canandé Reserve. Field Museum Field Guides Available at: https://fieldguides.fieldmuseum.org/guides/guide/1453
Ericales	Lecythidaceae	Lecythis	Lecythis ampla	Mariscal Chávez, A.G. (2016). Local baseline knowledge for conservation and restoration of degraded ecosystems in Ecuador. Southern Swedish Forest Research Centre, Swedish University of Agricultural Sciences.
Poales	Bromeliaceae	Lemeltonia	Lemeltonia scaligera	Lozano, P., B. Klitgaard, D. Neill, and L. Roa. 2022. Equatorial Chocó, Esmeraldas, Quinindé, Ecuador. Endemic Plants of Canandé Reserve. Field Museum Field Guides Available at: https://fieldguides.fieldmuseum.org/guides/guide/1453
Arecales	Arecaceae	Lepidocaryum	Lepidocaryum sp.	Tesoro Escondido Reserve, personal communication
Fabales	Fabaceae-Mimosaceae	Leucaena	Leucaena sp.	Tesoro Escondido Reserve, personal communication
Malpighiales	Chrysobalanaceae	Licania	Licania macrocarpa	Tesoro Escondido Reserve, personal communication
Malpighiales	Chrysobalanaceae	Licania	Licania glauca	Tesoro Escondido Reserve, personal communication
Malpighiales	Chrysobalanaceae	Licania	Licania sp.	Lozano, P., B. Klitgaard, D. Neill, and L. Roa. 2022. Equatorial Chocó, Esmeraldas, Quinindé, Ecuador. Endemic Plants of Canandé Reserve. Field Museum Field Guides Available at: https://fieldguides.fieldmuseum.org/guides/guide/1453
Malpighiales	Chrysobalanaceae	Licania	Licania celiae	Mariscal Chávez, A.G. (2016). Local baseline knowledge for conservation and restoration of degraded ecosystems in Ecuador. Southern Swedish Forest Research Centre, Swedish University of Agricultural Sciences.
Malpighiales	Chrysobalanaceae	Licania	Licania sp.	Lozano, P., B. Klitgaard, D. Neill, and L. Roa. 2022. Equatorial Chocó, Esmeraldas, Quinindé, Ecuador. Endemic Plants of Canandé Reserve. Field Museum Field Guides Available at: https://fieldguides.fieldmuseum.org/guides/guide/1453
Solanales	Solanaceae	Licianthes	Licianthes inaequilatera	Lozano, P., B. Klitgaard, D. Neill, and L. Roa. 2022. Equatorial Chocó, Esmeraldas, Quinindé, Ecuador. Endemic Plants of Canandé Reserve. Field Museum Field Guides Available at: https://fieldguides.fieldmuseum.org/guides/guide/1453
Asparagales	Orchidaceae	Liparis	Liparis sp.	Rivadeneira Narva?ez, & Maza Asquet, C. de la. (2015). Elaboracio?n de un plan de manejo para la reserva privada Ri?o Canande? de la Fundacio?n de Conservacio?n Jocotoco - Ecuador. Tesis (magi?ster en a?reas silvestres y conservacio?n de la naturaleza)--Universidad de Chile, 2015.
Malpighiales	Lacistemataceae	Lozania	Lozania mutisiana	Mariscal Chávez, A.G. (2016). Local baseline knowledge for conservation and restoration of degraded ecosystems in Ecuador. Southern Swedish Forest Research Centre, Swedish University of Agricultural Sciences.
Malpighiales	Salicaceae	Lunania	Lunania parviflora	Tesoro Escondido Reserve, personal communication
Rosales	Moraceae	Maciura	Maciura tinctoria	Tesoro Escondido Reserve, personal communication
Gentianales	Rubiaceae	Macrocnemum	Macrocnemum glabrescens	Rangel, J. O., and U. N. de C.-F. de C. S. Bogotá. 2010. Colombia diversidad biótica IV: El Chocó biogeográfico / Costa Pacífica. Available at: https://repositorio.unal.edu.co/handle/unal/81941
Fabales	Fabaceae	Macrolobium	Macrolobium sp.	Lozano, P., B. Klitgaard, D. Neill, and L. Roa. 2022. Equatorial Chocó, Esmeraldas, Quinindé, Ecuador. Endemic Plants of Canandé Reserve. Field Museum Field Guides Available at: https://fieldguides.fieldmuseum.org/guides/guide/1453
Magnoliales	Magnoliaceae	Magnolia	Magnolia dixonnii	Palacios, W. & Jaramillo, N. (2016). Árboles amenazados del Chocó ecuatoriano.ACI Avances en Ciencias e Ingenierías, 8(14), 51–60.
Magnoliales	Magnoliaceae	Magnolia	Magnolia striatifolia	Palacios, W. & Jaramillo, N. (2016). Árboles amenazados del Chocó ecuatoriano.ACI Avances en Ciencias e Ingenierías, 8(14), 51–60.
Magnoliales	Magnoliaceae	Magnolia	Magnolia canandeana	Lozano, P., B. Klitgaard, D. Neill, and L. Roa. 2022. Equatorial Chocó, Esmeraldas, Quinindé, Ecuador. Endemic Plants of Canandé Reserve. Field Museum Field Guides Available at: https://fieldguides.fieldmuseum.org/guides/guide/1453
Ericales	Marcgraviaceae	Marcgravia	Marcgravia roonii	Lozano, P., B. Klitgaard, D. Neill, and L. Roa. 2022. Equatorial Chocó, Esmeraldas, Quinindé, Ecuador. Endemic Plants of Canandé Reserve. Field Museum Field Guides Available at: https://fieldguides.fieldmuseum.org/guides/guide/1453
Malvales	Malvaceae	Matisia	Matisia soegengii	Tesoro Escondido Reserve, personal communication
Malvales	Malvaceae	Matisia	Matisia grandifolia	Tesoro Escondido Reserve, personal communication
Malvales	Malvaceae	Matisia	Matisia alchomaefolia	Tesoro Escondido Reserve, personal communication
Malvales	Malvaceae	Matisia	Matisia idroboi aff.	Tesoro Escondido Reserve, personal communication
Malvales	Malvaceae	Matisia	Matisia sp.	Rivadeneira Narva?ez, & Maza Asquet, C. de la. (2015). Elaboracio?n de un plan de manejo para la reserva privada Ri?o Canande? de la Fundacio?n de Conservacio?n Jocotoco - Ecuador. Tesis (magi?ster en a?reas silvestres y conservacio?n de la naturaleza)--Universidad de Chile, 2015.
Malvales	Malvaceae	Matisia	Matisia coloradorum	Ulloa, Ximena Aguirre, & Endara, Alexandra. (2016). Diversidad de flora vascular del Chocó Andino en el área de Selva Virgen, Ecuador. Enfoque UTE, 7(2), 82-96. https://doi.org/10.29019/enfoqueute.v7n2.97
Malvales	Malvaceae	Matisia	Matisia cordata cf.	Lozano, P., B. Klitgaard, D. Neill, and L. Roa. 2022. Equatorial Chocó, Esmeraldas, Quinindé, Ecuador. Endemic Plants of Canandé Reserve. Field Museum Field Guides Available at: https://fieldguides.fieldmuseum.org/guides/guide/1453
Malvales	Malvaceae	Matisia	Matisia malacocalyx	Lozano, P., B. Klitgaard, D. Neill, and L. Roa. 2022. Equatorial Chocó, Esmeraldas, Quinindé, Ecuador. Endemic Plants of Canandé Reserve. Field Museum Field Guides Available at: https://fieldguides.fieldmuseum.org/guides/guide/1453
Malvales	Malvaceae	Matisia	Matisia longipes	Mariscal Chávez, A.G. (2016). Local baseline knowledge for conservation and restoration of degraded ecosystems in Ecuador. Southern Swedish Forest Research Centre, Swedish University of Agricultural Sciences.
Malvales	Malvaceae	Matisia	Matisia aff. malacocalyx	Mariscal Chávez, A.G. (2016). Local baseline knowledge for conservation and restoration of degraded ecosystems in Ecuador. Southern Swedish Forest Research Centre, Swedish University of Agricultural Sciences.
Malvales	Malvaceae	Matisia	Matisia castano	Lozano, P., B. Klitgaard, D. Neill, and L. Roa. 2022. Equatorial Chocó, Esmeraldas, Quinindé, Ecuador. Endemic Plants of Canandé Reserve. Field Museum Field Guides Available at: https://fieldguides.fieldmuseum.org/guides/guide/1453
Malvales	Malvaceae	Matisia	Matisia grandifolia	Lozano, P., B. Klitgaard, D. Neill, and L. Roa. 2022. Equatorial Chocó, Esmeraldas, Quinindé, Ecuador. Endemic Plants of Canandé Reserve. Field Museum Field Guides Available at: https://fieldguides.fieldmuseum.org/guides/guide/1453
Malvales	Malvaceae	Matisia	Matisia soegengii	Lozano, P., B. Klitgaard, D. Neill, and L. Roa. 2022. Equatorial Chocó, Esmeraldas, Quinindé, Ecuador. Endemic Plants of Canandé Reserve. Field Museum Field Guides Available at: https://fieldguides.fieldmuseum.org/guides/guide/1453
Malvales	Malvaceae	Matisia	Matisia malacocalyx	Lozano, P., B. Klitgaard, D. Neill, and L. Roa. 2022. Equatorial Chocó, Esmeraldas, Quinindé, Ecuador. Endemic Plants of Canandé Reserve. Field Museum Field Guides Available at: https://fieldguides.fieldmuseum.org/guides/guide/1453
Arecales	Arecaceae	Mauritiella	Mauritiella sp	Tesoro Escondido Reserve, personal communication
Celastrales	Celastraceae	Maytenus	Maytenus macrocarpa	Mariscal Chávez, A.G. (2016). Local baseline knowledge for conservation and restoration of degraded ecosystems in Ecuador. Southern Swedish Forest Research Centre, Swedish University of Agricultural Sciences.
Sapindales	Meliaceae	Melia	Melia azedarach	Tesoro Escondido Reserve, personal communication
Proteales	Sabiaceae	Meliosma	Meliosma sp.	Lozano, P., B. Klitgaard, D. Neill, and L. Roa. 2022. Equatorial Chocó, Esmeraldas, Quinindé, Ecuador. Endemic Plants of Canandé Reserve. Field Museum Field Guides Available at: https://fieldguides.fieldmuseum.org/guides/guide/1453
Proteales	Sabiaceae	Meliosma	Meliosma aff. occidentalis	Mariscal Chávez, A.G. (2016). Local baseline knowledge for conservation and restoration of degraded ecosystems in Ecuador. Southern Swedish Forest Research Centre, Swedish University of Agricultural Sciences.
Lamiales	Bignoniaceae	Memora	Memora sp.	Tesoro Escondido Reserve, personal communication
Myrtales	Melastomataceae	Meriania	Meriania cf. maxima	Ulloa, Ximena Aguirre, & Endara, Alexandra. (2016). Diversidad de flora vascular del Chocó Andino en el área de Selva Virgen, Ecuador. Enfoque UTE, 7(2), 82-96. https://doi.org/10.29019/enfoqueute.v7n2.97
Myrtales	Melastomataceae	Miconia	Miconia sp2	Tesoro Escondido Reserve, personal communication
Myrtales	Melastomataceae	Miconia	Miconia sp1	Tesoro Escondido Reserve, personal communication
Myrtales	Melastomataceae	Miconia	Miconia explicita	Ulloa, Ximena Aguirre, & Endara, Alexandra. (2016). Diversidad de flora vascular del Chocó Andino en el área de Selva Virgen, Ecuador. Enfoque UTE, 7(2), 82-96. https://doi.org/10.29019/enfoqueute.v7n2.97
Myrtales	Melastomataceae	Miconia	Miconia brachybotrya	Mariscal Chávez, A.G. (2016). Local baseline knowledge for conservation and restoration of degraded ecosystems in Ecuador. Southern Swedish Forest Research Centre, Swedish University of Agricultural Sciences.
Myrtales	Melastomataceae	Miconia	Miconia sp.	Lozano, P., B. Klitgaard, D. Neill, and L. Roa. 2022. Equatorial Chocó, Esmeraldas, Quinindé, Ecuador. Endemic Plants of Canandé Reserve. Field Museum Field Guides Available at: https://fieldguides.fieldmuseum.org/guides/guide/1453
Myrtales	Melastomataceae	Miconia	Miconia dapsiliflora	Lozano, P., B. Klitgaard, D. Neill, and L. Roa. 2022. Equatorial Chocó, Esmeraldas, Quinindé, Ecuador. Endemic Plants of Canandé Reserve. Field Museum Field Guides Available at: https://fieldguides.fieldmuseum.org/guides/guide/1453
Polypodiales	Polypodiaceae	Micrograma	Micrograma tobagensis	Lozano, P., B. Klitgaard, D. Neill, and L. Roa. 2022. Equatorial Chocó, Esmeraldas, Quinindé, Ecuador. Endemic Plants of Canandé Reserve. Field Museum Field Guides Available at: https://fieldguides.fieldmuseum.org/guides/guide/1453
Ericales	Sapotaceae	Micropholis	Micropholis egensis	Tesoro Escondido Reserve, personal communication
Santalales	Olacaceae	Minquartia	Minquartia guianensis	Tesoro Escondido Reserve, personal communication
Laurales	Monimiaceae	Mollinedia	Mollinedia sp.	Tesoro Escondido Reserve, personal communication
Myrtales	Melastomataceae	Monolena	Monolena primuliflora	Lozano, P., B. Klitgaard, D. Neill, and L. Roa. 2022. Equatorial Chocó, Esmeraldas, Quinindé, Ecuador. Endemic Plants of Canandé Reserve. Field Museum Field Guides Available at: https://fieldguides.fieldmuseum.org/guides/guide/1453
Lamiales	Gesneriaceae	Monopyle	Monopyle sodiroana	Lozano, P., B. Klitgaard, D. Neill, and L. Roa. 2022. Equatorial Chocó, Esmeraldas, Quinindé, Ecuador. Endemic Plants of Canandé Reserve. Field Museum Field Guides Available at: https://fieldguides.fieldmuseum.org/guides/guide/1453
Alismatales	Araceae	Monstera	Monstera adansonii	Mora, M., Bernal, R., Croat, T., & Jácome, J. (2006). A Phytogeographic Analysis of Araceae of Cabo Corrientes (Chocó, Colombia) and Comparable Lowland Tropical American Floras. Annals of the Missouri Botanical Garden, 93(2), 359–366. http://www.jstor.org/stable/40035731
Alismatales	Araceae	Monstera	Monstera adansonii var. laniata	Mora, M., Bernal, R., Croat, T., & Jácome, J. (2006). A Phytogeographic Analysis of Araceae of Cabo Corrientes (Chocó, Colombia) and Comparable Lowland Tropical American Floras. Annals of the Missouri Botanical Garden, 93(2), 359–366. http://www.jstor.org/stable/40035731
Alismatales	Araceae	Monstera	Monstera amargalensis	Mora, M., Bernal, R., Croat, T., & Jácome, J. (2006). A Phytogeographic Analysis of Araceae of Cabo Corrientes (Chocó, Colombia) and Comparable Lowland Tropical American Floras. Annals of the Missouri Botanical Garden, 93(2), 359–366. http://www.jstor.org/stable/40035731
Alismatales	Araceae	Monstera	Monstera dubia	Mora, M., Bernal, R., Croat, T., & Jácome, J. (2006). A Phytogeographic Analysis of Araceae of Cabo Corrientes (Chocó, Colombia) and Comparable Lowland Tropical American Floras. Annals of the Missouri Botanical Garden, 93(2), 359–366. http://www.jstor.org/stable/40035731
Alismatales	Araceae	Monstera	Monstera minima	Mora, M., Bernal, R., Croat, T., & Jácome, J. (2006). A Phytogeographic Analysis of Araceae of Cabo Corrientes (Chocó, Colombia) and Comparable Lowland Tropical American Floras. Annals of the Missouri Botanical Garden, 93(2), 359–366. http://www.jstor.org/stable/40035731
Alismatales	Araceae	Monstera	Monstera obliqua	Mora, M., Bernal, R., Croat, T., & Jácome, J. (2006). A Phytogeographic Analysis of Araceae of Cabo Corrientes (Chocó, Colombia) and Comparable Lowland Tropical American Floras. Annals of the Missouri Botanical Garden, 93(2), 359–366. http://www.jstor.org/stable/40035731
Alismatales	Araceae	Monstera	Monstera pittieri	Mora, M., Bernal, R., Croat, T., & Jácome, J. (2006). A Phytogeographic Analysis of Araceae of Cabo Corrientes (Chocó, Colombia) and Comparable Lowland Tropical American Floras. Annals of the Missouri Botanical Garden, 93(2), 359–366. http://www.jstor.org/stable/40035731
Alismatales	Araceae	Monstera	Monstera pinnatipartita	Mora, M., Bernal, R., Croat, T., & Jácome, J. (2006). A Phytogeographic Analysis of Araceae of Cabo Corrientes (Chocó, Colombia) and Comparable Lowland Tropical American Floras. Annals of the Missouri Botanical Garden, 93(2), 359–366. http://www.jstor.org/stable/40035731
Alismatales	Araceae	Monstera	Monstera spruceana	Mora, M., Bernal, R., Croat, T., & Jácome, J. (2006). A Phytogeographic Analysis of Araceae of Cabo Corrientes (Chocó, Colombia) and Comparable Lowland Tropical American Floras. Annals of the Missouri Botanical Garden, 93(2), 359–366. http://www.jstor.org/stable/40035731
Alismatales	Araceae	Monstera	Monstera sp.	Lozano, P., B. Klitgaard, D. Neill, and L. Roa. 2022. Equatorial Chocó, Esmeraldas, Quinindé, Ecuador. Endemic Plants of Canandé Reserve. Field Museum Field Guides Available at: https://fieldguides.fieldmuseum.org/guides/guide/1453
Alismatales	Araceae	Monstera	Monstera adansonii var. lineata	Lozano, P., B. Klitgaard, D. Neill, and L. Roa. 2022. Equatorial Chocó, Esmeraldas, Quinindé, Ecuador. Endemic Plants of Canandé Reserve. Field Museum Field Guides Available at: https://fieldguides.fieldmuseum.org/guides/guide/1453
Fabales	Fabaceae	Mora	Mora megistosperma	Rangel, J. O., and U. N. de C.-F. de C. S. Bogotá. 2010. Colombia diversidad biótica IV: El Chocó biogeográfico / Costa Pacífica. Available at: https://repositorio.unal.edu.co/handle/unal/81941
Fabales	Fabaceae	Mucuna	Mucuna cf. sloanei	Lozano, P., B. Klitgaard, D. Neill, and L. Roa. 2022. Equatorial Chocó, Esmeraldas, Quinindé, Ecuador. Endemic Plants of Canandé Reserve. Field Museum Field Guides Available at: https://fieldguides.fieldmuseum.org/guides/guide/1453
Oxalidales	Elaeocarpaceae	Muntingia	Muntingia calabura	Tesoro Escondido Reserve, personal communication
Myrtales	Myrtaceae	Myrcia	Myrcia cf. splendens	Mariscal Chávez, A.G. (2016). Local baseline knowledge for conservation and restoration of degraded ecosystems in Ecuador. Southern Swedish Forest Research Centre, Swedish University of Agricultural Sciences.
Myrtales	Myrtaceae	Myrcia	Myrcia aliena	Mariscal Chávez, A.G. (2016). Local baseline knowledge for conservation and restoration of degraded ecosystems in Ecuador. Southern Swedish Forest Research Centre, Swedish University of Agricultural Sciences.
Myrtales	Myrtaceae	Myrcia	Myrcia magnoliifolia	Lozano, P., B. Klitgaard, D. Neill, and L. Roa. 2022. Equatorial Chocó, Esmeraldas, Quinindé, Ecuador. Endemic Plants of Canandé Reserve. Field Museum Field Guides Available at: https://fieldguides.fieldmuseum.org/guides/guide/1453
Lamiales	Gesneriaceae	Napeanthus	Napeanthus robustus	Clark, John & Neill, David & Asanza, Mercedes. (2006). Floristic checklist of the Mache-Chindul mountains of northwestern Ecuador / by John L. Clark, David A. Neill and Mercedes Asanza. Contributions from the United States National Herbarium. 54. 1-180.
Rosales	Moraceae	Naucleopsis	Naucleopsis naga	Tesoro Escondido Reserve, personal communication
Rosales	Moraceae	Naucleopsis	Naucleopsis sp.	Lozano, P., B. Klitgaard, D. Neill, and L. Roa. 2022. Equatorial Chocó, Esmeraldas, Quinindé, Ecuador. Endemic Plants of Canandé Reserve. Field Museum Field Guides Available at: https://fieldguides.fieldmuseum.org/guides/guide/1453
Rosales	Moraceae	Naucleopsis	Naucleopsis sp.	Lozano, P., B. Klitgaard, D. Neill, and L. Roa. 2022. Equatorial Chocó, Esmeraldas, Quinindé, Ecuador. Endemic Plants of Canandé Reserve. Field Museum Field Guides Available at: https://fieldguides.fieldmuseum.org/guides/guide/1453
Laurales	Lauraceae	Nectandra	Nectandra sp.	Tesoro Escondido Reserve, personal communication
Laurales	Lauraceae	Nectandra	Nectandra reticulata	Tesoro Escondido Reserve, personal communication
Laurales	Lauraceae	Nectandra	Nectandra purpurea	Tesoro Escondido Reserve, personal communication
Laurales	Lauraceae	Nectandra	Nectandra hihua	Tesoro Escondido Reserve, personal communication
Laurales	Lauraceae	Nectandra	Nectandra guadaripo	Tesoro Escondido Reserve, personal communication
Laurales	Lauraceae	Nectandra	Nectandra aff. membranacea	Mariscal Chávez, A.G. (2016). Local baseline knowledge for conservation and restoration of degraded ecosystems in Ecuador. Southern Swedish Forest Research Centre, Swedish University of Agricultural Sciences.
Caryophyllales	Nyctaginaceae	Neea	Neea sp.	Tesoro Escondido Reserve, personal communication
Caryophyllales	Nyctaginaceae	Neea	Neea parviflora	Ulloa, Ximena Aguirre, & Endara, Alexandra. (2016). Diversidad de flora vascular del Chocó Andino en el área de Selva Virgen, Ecuador. Enfoque UTE, 7(2), 82-96. https://doi.org/10.29019/enfoqueute.v7n2.97
Caryophyllales	Nyctaginaceae	Neea	Neea cf. spruceana	Mariscal Chávez, A.G. (2016). Local baseline knowledge for conservation and restoration of degraded ecosystems in Ecuador. Southern Swedish Forest Research Centre, Swedish University of Agricultural Sciences.
Polypodiales	Nephrolepidaceae	Nephrolepis	Nephrolepis biserrata	Lozano, P., B. Klitgaard, D. Neill, and L. Roa. 2022. Equatorial Chocó, Esmeraldas, Quinindé, Ecuador. Endemic Plants of Canandé Reserve. Field Museum Field Guides Available at: https://fieldguides.fieldmuseum.org/guides/guide/1453
Fabales	Fabaceae	Neustanthus	Neustanthus phaseoloides	Lozano, P., B. Klitgaard, D. Neill, and L. Roa. 2022. Equatorial Chocó, Esmeraldas, Quinindé, Ecuador. Endemic Plants of Canandé Reserve. Field Museum Field Guides Available at: https://fieldguides.fieldmuseum.org/guides/guide/1453
Lamiales	Gesneriaceae	Nomopyle	Nomopyle dodsonii	Clark, John & Neill, David & Asanza, Mercedes. (2006). Floristic checklist of the Mache-Chindul mountains of northwestern Ecuador / by John L. Clark, David A. Neill and Mercedes Asanza. Contributions from the United States National Herbarium. 54. 1-180.
Lamiales	Gesneriaceae	Nomopyle	Nomopyle dodsoni	Lozano, P., B. Klitgaard, D. Neill, and L. Roa. 2022. Equatorial Chocó, Esmeraldas, Quinindé, Ecuador. Endemic Plants of Canandé Reserve. Field Museum Field Guides Available at: https://fieldguides.fieldmuseum.org/guides/guide/1453
Gentianales	Rubiaceae	Notopleura	Notopleura sp.	Mariscal Chávez, A.G. (2016). Local baseline knowledge for conservation and restoration of degraded ecosystems in Ecuador. Southern Swedish Forest Research Centre, Swedish University of Agricultural Sciences.
Gentianales	Rubiaceae	Notopleura	Notopleura lateriflora	Lozano, P., B. Klitgaard, D. Neill, and L. Roa. 2022. Equatorial Chocó, Esmeraldas, Quinindé, Ecuador. Endemic Plants of Canandé Reserve. Field Museum Field Guides Available at: https://fieldguides.fieldmuseum.org/guides/guide/1453
Gentianales	Rubiaceae	Notopleura	Notopleura micayensis	Lozano, P., B. Klitgaard, D. Neill, and L. Roa. 2022. Equatorial Chocó, Esmeraldas, Quinindé, Ecuador. Endemic Plants of Canandé Reserve. Field Museum Field Guides Available at: https://fieldguides.fieldmuseum.org/guides/guide/1453
Malvales	Malvaceae	Ochroma	Ochroma spiramidale	Tesoro Escondido Reserve, personal communication
Malvales	Malvaceae	Ochroma	Ochroma pyramidale	Rangel, J. O., and U. N. de C.-F. de C. S. Bogotá. 2010. Colombia diversidad biótica IV: El Chocó biogeográfico / Costa Pacífica. Available at: https://repositorio.unal.edu.co/handle/unal/81941
Laurales	Lauraceae	Ocotea	Ocotea tonduzli	Tesoro Escondido Reserve, personal communication
Laurales	Lauraceae	Ocotea	Ocotea javitensis	Tesoro Escondido Reserve, personal communication
Laurales	Lauraceae	Ocotea	Ocotea insularis	Tesoro Escondido Reserve, personal communication
Laurales	Lauraceae	Ocotea	Ocotea sp.	Lozano, P., B. Klitgaard, D. Neill, and L. Roa. 2022. Equatorial Chocó, Esmeraldas, Quinindé, Ecuador. Endemic Plants of Canandé Reserve. Field Museum Field Guides Available at: https://fieldguides.fieldmuseum.org/guides/guide/1453
Laurales	Lauraceae	Ocotea	Ocotea floccifera	Mariscal Chávez, A.G. (2016). Local baseline knowledge for conservation and restoration of degraded ecosystems in Ecuador. Southern Swedish Forest Research Centre, Swedish University of Agricultural Sciences.
Laurales	Lauraceae	Ocotea	Ocotea cf. architectorum	Lozano, P., B. Klitgaard, D. Neill, and L. Roa. 2022. Equatorial Chocó, Esmeraldas, Quinindé, Ecuador. Endemic Plants of Canandé Reserve. Field Museum Field Guides Available at: https://fieldguides.fieldmuseum.org/guides/guide/1453
Laurales	Lauraceae	Ocotea	Ocotea sp.	Lozano, P., B. Klitgaard, D. Neill, and L. Roa. 2022. Equatorial Chocó, Esmeraldas, Quinindé, Ecuador. Endemic Plants of Canandé Reserve. Field Museum Field Guides Available at: https://fieldguides.fieldmuseum.org/guides/guide/1453
Laurales	Lauraceae	Ocotea	Ocotea insularis	Lozano, P., B. Klitgaard, D. Neill, and L. Roa. 2022. Equatorial Chocó, Esmeraldas, Quinindé, Ecuador. Endemic Plants of Canandé Reserve. Field Museum Field Guides Available at: https://fieldguides.fieldmuseum.org/guides/guide/1453
Arecales	Arecaceae	Oenocarpus	Oenocarpus mapora	Tesoro Escondido Reserve, personal communication
Arecales	Arecaceae	Oenocarpus	Oenocarpus bataua	Tesoro Escondido Reserve, personal communication
Poales	Poaceae	Olyra	Olyra sp.	Lozano, P., B. Klitgaard, D. Neill, and L. Roa. 2022. Equatorial Chocó, Esmeraldas, Quinindé, Ecuador. Endemic Plants of Canandé Reserve. Field Museum Field Guides Available at: https://fieldguides.fieldmuseum.org/guides/guide/1453
Fabales	Fabaceae-Papilionaceae	Ormosia	Ormosia sp.	Tesoro Escondido Reserve, personal communication
Fabales	Fabaceae-Papilionaceae	Ormosia	Ormosia macrocalyx	Tesoro Escondido Reserve, personal communication
Myrtales	Melastomataceae	Ossaea	Ossaea sp.	Mariscal Chávez, A.G. (2016). Local baseline knowledge for conservation and restoration of degraded ecosystems in Ecuador. Southern Swedish Forest Research Centre, Swedish University of Agricultural Sciences.
Myrtales	Melastomataceae	Ossaea	Ossaea macrophylla	Mariscal Chávez, A.G. (2016). Local baseline knowledge for conservation and restoration of degraded ecosystems in Ecuador. Southern Swedish Forest Research Centre, Swedish University of Agricultural Sciences.
Myrtales	Melastomataceae	Ossaea	Ossaea brenesii	Mariscal Chávez, A.G. (2016). Local baseline knowledge for conservation and restoration of degraded ecosystems in Ecuador. Southern Swedish Forest Research Centre, Swedish University of Agricultural Sciences.
Myrtales	Melastomataceae	Ossaea	Ossaea micrantha	Lozano, P., B. Klitgaard, D. Neill, and L. Roa. 2022. Equatorial Chocó, Esmeraldas, Quinindé, Ecuador. Endemic Plants of Canandé Reserve. Field Museum Field Guides Available at: https://fieldguides.fieldmuseum.org/guides/guide/1453
Magnoliales	Myristicaceae	Otoba	Otoba novogranatensis	Tesoro Escondido Reserve, personal communication
Magnoliales	Myristicaceae	Otoba	Otoba grandifolia	Tesoro Escondido Reserve, personal communication
Magnoliales	Myristicaceae	Otoba	Otoba gordoniifolia	Palacios, W. & Jaramillo, N. (2016). Árboles amenazados del Chocó ecuatoriano.ACI Avances en Ciencias e Ingenierías, 8(14), 51–60.
Magnoliales	Myristicaceae	Otoba	Otoba gracilipes	Palacios, W. & Jaramillo, N. (2016). Árboles amenazados del Chocó ecuatoriano.ACI Avances en Ciencias e Ingenierías, 8(14), 51–60.
Oxalidales	Oxalidaceae	Oxalis	Oxalis jamesonii	Lozano, P., B. Klitgaard, D. Neill, and L. Roa. 2022. Equatorial Chocó, Esmeraldas, Quinindé, Ecuador. Endemic Plants of Canandé Reserve. Field Museum Field Guides Available at: https://fieldguides.fieldmuseum.org/guides/guide/1453
Malvales	Malvaceae	Pachira	Pachira patinoi	Mariscal Chávez, A.G. (2016). Local baseline knowledge for conservation and restoration of degraded ecosystems in Ecuador. Southern Swedish Forest Research Centre, Swedish University of Agricultural Sciences.
Malvales	Malvaceae	Pachira	Pachira quinata	Rangel, J. O., and U. N. de C.-F. de C. S. Bogotá. 2010. Colombia diversidad biótica IV: El Chocó biogeográfico / Costa Pacífica. Available at: https://repositorio.unal.edu.co/handle/unal/81941
Gentianales	Rubiaceae	Palicourea	Palicourea sp.	Lozano, P., B. Klitgaard, D. Neill, and L. Roa. 2022. Equatorial Chocó, Esmeraldas, Quinindé, Ecuador. Endemic Plants of Canandé Reserve. Field Museum Field Guides Available at: https://fieldguides.fieldmuseum.org/guides/guide/1453
Gentianales	Rubiaceae	Palicourea	Palicourea acanthacea	Mariscal Chávez, A.G. (2016). Local baseline knowledge for conservation and restoration of degraded ecosystems in Ecuador. Southern Swedish Forest Research Centre, Swedish University of Agricultural Sciences.
Gentianales	Rubiaceae	Palicourea	Palicourea mexiae	Mariscal Chávez, A.G. (2016). Local baseline knowledge for conservation and restoration of degraded ecosystems in Ecuador. Southern Swedish Forest Research Centre, Swedish University of Agricultural Sciences.
Gentianales	Rubiaceae	Palicourea	Palicourea guianensis	Lozano, P., B. Klitgaard, D. Neill, and L. Roa. 2022. Equatorial Chocó, Esmeraldas, Quinindé, Ecuador. Endemic Plants of Canandé Reserve. Field Museum Field Guides Available at: https://fieldguides.fieldmuseum.org/guides/guide/1453
Gentianales	Rubiaceae	Palicourea	Palicourea micayensis	Lozano, P., B. Klitgaard, D. Neill, and L. Roa. 2022. Equatorial Chocó, Esmeraldas, Quinindé, Ecuador. Endemic Plants of Canandé Reserve. Field Museum Field Guides Available at: https://fieldguides.fieldmuseum.org/guides/guide/1453
Gentianales	Rubiaceae	Palicourea	Palicourea sp.	Lozano, P., B. Klitgaard, D. Neill, and L. Roa. 2022. Equatorial Chocó, Esmeraldas, Quinindé, Ecuador. Endemic Plants of Canandé Reserve. Field Museum Field Guides Available at: https://fieldguides.fieldmuseum.org/guides/guide/1453
Gentianales	Rubiaceae	Palicourea	Palicourea sp.	Lozano, P., B. Klitgaard, D. Neill, and L. Roa. 2022. Equatorial Chocó, Esmeraldas, Quinindé, Ecuador. Endemic Plants of Canandé Reserve. Field Museum Field Guides Available at: https://fieldguides.fieldmuseum.org/guides/guide/1453
Lamiales	Gesneriaceae	Paradrymonia	Paradrymonia hypocyrta	Clark, John & Neill, David & Asanza, Mercedes. (2006). Floristic checklist of the Mache-Chindul mountains of northwestern Ecuador / by John L. Clark, David A. Neill and Mercedes Asanza. Contributions from the United States National Herbarium. 54. 1-180.
Lamiales	Gesneriaceae	Paradrymonia	Paradrymonia binata	Clark, John & Neill, David & Asanza, Mercedes. (2006). Floristic checklist of the Mache-Chindul mountains of northwestern Ecuador / by John L. Clark, David A. Neill and Mercedes Asanza. Contributions from the United States National Herbarium. 54. 1-180.
Gentianales	Rubiaceae	Paramea	Paramea sp.	Tesoro Escondido Reserve, personal communication
Gentianales	Rubiaceae	Paramea	Paramea occidentalis	Tesoro Escondido Reserve, personal communication
Rosales	Rosaceae	Parinari	Parinari campestre	Tesoro Escondido Reserve, personal communication
Malpighiales	Chrysobalanaceae	Parinari	Parinari romeroi	Palacios, W. & Jaramillo, N. (2016). Árboles amenazados del Chocó ecuatoriano.ACI Avances en Ciencias e Ingenierías, 8(14), 51–60.
Fabales	Fabaceae-Mimosaceae	Parkia	Parkia velutina	Tesoro Escondido Reserve, personal communication
Fabales	Fabaceae-Mimosaceae	Parkia	Parkia multijuga	Tesoro Escondido Reserve, personal communication
Fabales	Fabaceae-Mimosaceae	Parkia	Parkia balslevii	Tesoro Escondido Reserve, personal communication
Fabales	Fabaceae	Parkia	Parkia nitida	Lozano, P., B. Klitgaard, D. Neill, and L. Roa. 2022. Equatorial Chocó, Esmeraldas, Quinindé, Ecuador. Endemic Plants of Canandé Reserve. Field Museum Field Guides Available at: https://fieldguides.fieldmuseum.org/guides/guide/1453
Malpighiales	Passifloraceae	Passiflora	Passiflora foetida	Tesoro Escondido Reserve, personal communication
Malpighiales	Passifloraceae	Passiflora	Passiflora resticulata	Lozano, P., B. Klitgaard, D. Neill, and L. Roa. 2022. Equatorial Chocó, Esmeraldas, Quinindé, Ecuador. Endemic Plants of Canandé Reserve. Field Museum Field Guides Available at: https://fieldguides.fieldmuseum.org/guides/guide/1453
Malpighiales	Passifloraceae	Passiflora	Passiflora auriculata	Lozano, P., B. Klitgaard, D. Neill, and L. Roa. 2022. Equatorial Chocó, Esmeraldas, Quinindé, Ecuador. Endemic Plants of Canandé Reserve. Field Museum Field Guides Available at: https://fieldguides.fieldmuseum.org/guides/guide/1453
Sapindales	Sapindaceae	Paullinia	Paullinia cf. alata	Lozano, P., B. Klitgaard, D. Neill, and L. Roa. 2022. Equatorial Chocó, Esmeraldas, Quinindé, Ecuador. Endemic Plants of Canandé Reserve. Field Museum Field Guides Available at: https://fieldguides.fieldmuseum.org/guides/guide/1453
Malpighiales	Euphorbiaceae	Pausandra	Pausandra trianae	Lozano, P., B. Klitgaard, D. Neill, and L. Roa. 2022. Equatorial Chocó, Esmeraldas, Quinindé, Ecuador. Endemic Plants of Canandé Reserve. Field Museum Field Guides Available at: https://fieldguides.fieldmuseum.org/guides/guide/1453
Ericales	Sapotaceae	Pauteria	Pauteria multifolia	Tesoro Escondido Reserve, personal communication
Ericales	Theaceae	Pelleciera	Pelleciera rhizophora	Tesoro Escondido Reserve, personal communication
Gentianales	Rubiaceae	Pentagonia	Pentagonia macrophylla	Tesoro Escondido Reserve, personal communication
Gentianales	Rubiaceae	Pentagonia	Pentagonia sp.	Lozano, P., B. Klitgaard, D. Neill, and L. Roa. 2022. Equatorial Chocó, Esmeraldas, Quinindé, Ecuador. Endemic Plants of Canandé Reserve. Field Museum Field Guides Available at: https://fieldguides.fieldmuseum.org/guides/guide/1453
Piperales	Piperaceae	Peperomia	Peperomia obtusifolia	Soto-Medina, E., Londoño-Lemos, V., & Díaz-Escandón, D. (2015). Epiphytes from a forest type transition zone in the Choco biogeographic region, Valle del Cauca, Colombia. Revista De Biología Tropical, 63(4), 915–926. https://doi.org/10.15517/rbt.v63i4.16733
Piperales	Piperaceae	Peperomia	Peperomia rotundifolia	Soto-Medina, E., Londoño-Lemos, V., & Díaz-Escandón, D. (2015). Epiphytes from a forest type transition zone in the Choco biogeographic region, Valle del Cauca, Colombia. Revista De Biología Tropical, 63(4), 915–926. https://doi.org/10.15517/rbt.v63i4.16733
Piperales	Piperaceae	Peperomia	Peperomia pachystachya	Lozano, P., B. Klitgaard, D. Neill, and L. Roa. 2022. Equatorial Chocó, Esmeraldas, Quinindé, Ecuador. Endemic Plants of Canandé Reserve. Field Museum Field Guides Available at: https://fieldguides.fieldmuseum.org/guides/guide/1453
Piperales	Piperaceae	Peperomia	Peperomia pernambucensis	Lozano, P., B. Klitgaard, D. Neill, and L. Roa. 2022. Equatorial Chocó, Esmeraldas, Quinindé, Ecuador. Endemic Plants of Canandé Reserve. Field Museum Field Guides Available at: https://fieldguides.fieldmuseum.org/guides/guide/1453
Piperales	Piperaceae	Peperomia	Peperomia striata	Lozano, P., B. Klitgaard, D. Neill, and L. Roa. 2022. Equatorial Chocó, Esmeraldas, Quinindé, Ecuador. Endemic Plants of Canandé Reserve. Field Museum Field Guides Available at: https://fieldguides.fieldmuseum.org/guides/guide/1453
Piperales	Piperaceae	Peperomia	Peperomia ciliaris	Lozano, P., B. Klitgaard, D. Neill, and L. Roa. 2022. Equatorial Chocó, Esmeraldas, Quinindé, Ecuador. Endemic Plants of Canandé Reserve. Field Museum Field Guides Available at: https://fieldguides.fieldmuseum.org/guides/guide/1453
Rosales	Moraceae	Perebea	Perebea xanthochyma	Ulloa, Ximena Aguirre, & Endara, Alexandra. (2016). Diversidad de flora vascular del Chocó Andino en el área de Selva Virgen, Ecuador. Enfoque UTE, 7(2), 82-96. https://doi.org/10.29019/enfoqueute.v7n2.97
Rosales	Moraceae	Perebea	Perebea guianensis	Lozano, P., B. Klitgaard, D. Neill, and L. Roa. 2022. Equatorial Chocó, Esmeraldas, Quinindé, Ecuador. Endemic Plants of Canandé Reserve. Field Museum Field Guides Available at: https://fieldguides.fieldmuseum.org/guides/guide/1453
Rosales	Moraceae	Perebea	Perebea sp.	Lozano, P., B. Klitgaard, D. Neill, and L. Roa. 2022. Equatorial Chocó, Esmeraldas, Quinindé, Ecuador. Endemic Plants of Canandé Reserve. Field Museum Field Guides Available at: https://fieldguides.fieldmuseum.org/guides/guide/1453
Laurales	Lauraceae	Persea	Persea rigens	Tesoro Escondido Reserve, personal communication
Laurales	Lauraceae	Persea	Persea americano	Tesoro Escondido Reserve, personal communication
Lamiales	Verbenaceae	Petrea	Petrea pubescens	Lozano, P., B. Klitgaard, D. Neill, and L. Roa. 2022. Equatorial Chocó, Esmeraldas, Quinindé, Ecuador. Endemic Plants of Canandé Reserve. Field Museum Field Guides Available at: https://fieldguides.fieldmuseum.org/guides/guide/1453
Alismatales	Araceae	Philodendron	Philodendron alliodorum	Mora, M., Bernal, R., Croat, T., & Jácome, J. (2006). A Phytogeographic Analysis of Araceae of Cabo Corrientes (Chocó, Colombia) and Comparable Lowland Tropical American Floras. Annals of the Missouri Botanical Garden, 93(2), 359–366. http://www.jstor.org/stable/40035731
Alismatales	Araceae	Philodendron	Philodendron amargalense	Mora, M., Bernal, R., Croat, T., & Jácome, J. (2006). A Phytogeographic Analysis of Araceae of Cabo Corrientes (Chocó, Colombia) and Comparable Lowland Tropical American Floras. Annals of the Missouri Botanical Garden, 93(2), 359–366. http://www.jstor.org/stable/40035731
Alismatales	Araceae	Philodendron	Philodendron angustilobum	Mora, M., Bernal, R., Croat, T., & Jácome, J. (2006). A Phytogeographic Analysis of Araceae of Cabo Corrientes (Chocó, Colombia) and Comparable Lowland Tropical American Floras. Annals of the Missouri Botanical Garden, 93(2), 359–366. http://www.jstor.org/stable/40035731
Alismatales	Araceae	Philodendron	Philodendron bakeri	Mora, M., Bernal, R., Croat, T., & Jácome, J. (2006). A Phytogeographic Analysis of Araceae of Cabo Corrientes (Chocó, Colombia) and Comparable Lowland Tropical American Floras. Annals of the Missouri Botanical Garden, 93(2), 359–366. http://www.jstor.org/stable/40035731
Alismatales	Araceae	Philodendron	Philodendron croatii	Mora, M., Bernal, R., Croat, T., & Jácome, J. (2006). A Phytogeographic Analysis of Araceae of Cabo Corrientes (Chocó, Colombia) and Comparable Lowland Tropical American Floras. Annals of the Missouri Botanical Garden, 93(2), 359–366. http://www.jstor.org/stable/40035731
Alismatales	Araceae	Philodendron	Philodendron ensifolium.	Mora, M., Bernal, R., Croat, T., & Jácome, J. (2006). A Phytogeographic Analysis of Araceae of Cabo Corrientes (Chocó, Colombia) and Comparable Lowland Tropical American Floras. Annals of the Missouri Botanical Garden, 93(2), 359–366. http://www.jstor.org/stable/40035731
Alismatales	Araceae	Philodendron	Philodendron fragrantissimum	Mora, M., Bernal, R., Croat, T., & Jácome, J. (2006). A Phytogeographic Analysis of Araceae of Cabo Corrientes (Chocó, Colombia) and Comparable Lowland Tropical American Floras. Annals of the Missouri Botanical Garden, 93(2), 359–366. http://www.jstor.org/stable/40035731
Alismatales	Araceae	Philodendron	Philodendron grandipes	Mora, M., Bernal, R., Croat, T., & Jácome, J. (2006). A Phytogeographic Analysis of Araceae of Cabo Corrientes (Chocó, Colombia) and Comparable Lowland Tropical American Floras. Annals of the Missouri Botanical Garden, 93(2), 359–366. http://www.jstor.org/stable/40035731
Alismatales	Araceae	Philodendron	Philodendron grayumii	Mora, M., Bernal, R., Croat, T., & Jácome, J. (2006). A Phytogeographic Analysis of Araceae of Cabo Corrientes (Chocó, Colombia) and Comparable Lowland Tropical American Floras. Annals of the Missouri Botanical Garden, 93(2), 359–366. http://www.jstor.org/stable/40035731
Alismatales	Araceae	Philodendron	Philodendron hebetatum	Mora, M., Bernal, R., Croat, T., & Jácome, J. (2006). A Phytogeographic Analysis of Araceae of Cabo Corrientes (Chocó, Colombia) and Comparable Lowland Tropical American Floras. Annals of the Missouri Botanical Garden, 93(2), 359–366. http://www.jstor.org/stable/40035731
Alismatales	Araceae	Philodendron	Philodendron hederaceum	Mora, M., Bernal, R., Croat, T., & Jácome, J. (2006). A Phytogeographic Analysis of Araceae of Cabo Corrientes (Chocó, Colombia) and Comparable Lowland Tropical American Floras. Annals of the Missouri Botanical Garden, 93(2), 359–366. http://www.jstor.org/stable/40035731
Alismatales	Araceae	Philodendron	Philodendron heleniae	Mora, M., Bernal, R., Croat, T., & Jácome, J. (2006). A Phytogeographic Analysis of Araceae of Cabo Corrientes (Chocó, Colombia) and Comparable Lowland Tropical American Floras. Annals of the Missouri Botanical Garden, 93(2), 359–366. http://www.jstor.org/stable/40035731
Alismatales	Araceae	Philodendron	Philodendron ichthyoderma	Mora, M., Bernal, R., Croat, T., & Jácome, J. (2006). A Phytogeographic Analysis of Araceae of Cabo Corrientes (Chocó, Colombia) and Comparable Lowland Tropical American Floras. Annals of the Missouri Botanical Garden, 93(2), 359–366. http://www.jstor.org/stable/40035731
Alismatales	Araceae	Philodendron	Philodendron immixtum	Mora, M., Bernal, R., Croat, T., & Jácome, J. (2006). A Phytogeographic Analysis of Araceae of Cabo Corrientes (Chocó, Colombia) and Comparable Lowland Tropical American Floras. Annals of the Missouri Botanical Garden, 93(2), 359–366. http://www.jstor.org/stable/40035731
Alismatales	Araceae	Philodendron	Philodendron inaequilaterum	Mora, M., Bernal, R., Croat, T., & Jácome, J. (2006). A Phytogeographic Analysis of Araceae of Cabo Corrientes (Chocó, Colombia) and Comparable Lowland Tropical American Floras. Annals of the Missouri Botanical Garden, 93(2), 359–366. http://www.jstor.org/stable/40035731
Alismatales	Araceae	Philodendron	Philodendron jodavisianum	Mora, M., Bernal, R., Croat, T., & Jácome, J. (2006). A Phytogeographic Analysis of Araceae of Cabo Corrientes (Chocó, Colombia) and Comparable Lowland Tropical American Floras. Annals of the Missouri Botanical Garden, 93(2), 359–366. http://www.jstor.org/stable/40035731
Alismatales	Araceae	Philodendron	Philodendron laticiferum	Mora, M., Bernal, R., Croat, T., & Jácome, J. (2006). A Phytogeographic Analysis of Araceae of Cabo Corrientes (Chocó, Colombia) and Comparable Lowland Tropical American Floras. Annals of the Missouri Botanical Garden, 93(2), 359–366. http://www.jstor.org/stable/40035731
Alismatales	Araceae	Philodendron	Philodendron ligulatum	Mora, M., Bernal, R., Croat, T., & Jácome, J. (2006). A Phytogeographic Analysis of Araceae of Cabo Corrientes (Chocó, Colombia) and Comparable Lowland Tropical American Floras. Annals of the Missouri Botanical Garden, 93(2), 359–366. http://www.jstor.org/stable/40035731
Alismatales	Araceae	Philodendron	Philodendron longipedunculatum	Mora, M., Bernal, R., Croat, T., & Jácome, J. (2006). A Phytogeographic Analysis of Araceae of Cabo Corrientes (Chocó, Colombia) and Comparable Lowland Tropical American Floras. Annals of the Missouri Botanical Garden, 93(2), 359–366. http://www.jstor.org/stable/40035731
Alismatales	Araceae	Philodendron	Philodendron opacum	Mora, M., Bernal, R., Croat, T., & Jácome, J. (2006). A Phytogeographic Analysis of Araceae of Cabo Corrientes (Chocó, Colombia) and Comparable Lowland Tropical American Floras. Annals of the Missouri Botanical Garden, 93(2), 359–366. http://www.jstor.org/stable/40035731
Alismatales	Araceae	Philodendron	Philodendron panamense	Mora, M., Bernal, R., Croat, T., & Jácome, J. (2006). A Phytogeographic Analysis of Araceae of Cabo Corrientes (Chocó, Colombia) and Comparable Lowland Tropical American Floras. Annals of the Missouri Botanical Garden, 93(2), 359–366. http://www.jstor.org/stable/40035731
Alismatales	Araceae	Philodendron	Philodendron platyotiolcaum	Mora, M., Bernal, R., Croat, T., & Jácome, J. (2006). A Phytogeographic Analysis of Araceae of Cabo Corrientes (Chocó, Colombia) and Comparable Lowland Tropical American Floras. Annals of the Missouri Botanical Garden, 93(2), 359–366. http://www.jstor.org/stable/40035731
Alismatales	Araceae	Philodendron	Philodendron rayanum	Mora, M., Bernal, R., Croat, T., & Jácome, J. (2006). A Phytogeographic Analysis of Araceae of Cabo Corrientes (Chocó, Colombia) and Comparable Lowland Tropical American Floras. Annals of the Missouri Botanical Garden, 93(2), 359–366. http://www.jstor.org/stable/40035731
Alismatales	Araceae	Philodendron	Philodendron rhodoaxis	Mora, M., Bernal, R., Croat, T., & Jácome, J. (2006). A Phytogeographic Analysis of Araceae of Cabo Corrientes (Chocó, Colombia) and Comparable Lowland Tropical American Floras. Annals of the Missouri Botanical Garden, 93(2), 359–366. http://www.jstor.org/stable/40035731
Alismatales	Araceae	Philodendron	Philodendron roseocataphyllum	Mora, M., Bernal, R., Croat, T., & Jácome, J. (2006). A Phytogeographic Analysis of Araceae of Cabo Corrientes (Chocó, Colombia) and Comparable Lowland Tropical American Floras. Annals of the Missouri Botanical Garden, 93(2), 359–366. http://www.jstor.org/stable/40035731
Alismatales	Araceae	Philodendron	Philodendron sagittifolium	Mora, M., Bernal, R., Croat, T., & Jácome, J. (2006). A Phytogeographic Analysis of Araceae of Cabo Corrientes (Chocó, Colombia) and Comparable Lowland Tropical American Floras. Annals of the Missouri Botanical Garden, 93(2), 359–366. http://www.jstor.org/stable/40035731
Alismatales	Araceae	Philodendron	Philodendron scalarinerve	Mora, M., Bernal, R., Croat, T., & Jácome, J. (2006). A Phytogeographic Analysis of Araceae of Cabo Corrientes (Chocó, Colombia) and Comparable Lowland Tropical American Floras. Annals of the Missouri Botanical Garden, 93(2), 359–366. http://www.jstor.org/stable/40035731
Alismatales	Araceae	Philodendron	Philodendron senatocarpium	Mora, M., Bernal, R., Croat, T., & Jácome, J. (2006). A Phytogeographic Analysis of Araceae of Cabo Corrientes (Chocó, Colombia) and Comparable Lowland Tropical American Floras. Annals of the Missouri Botanical Garden, 93(2), 359–366. http://www.jstor.org/stable/40035731
Alismatales	Araceae	Philodendron	Philodendron strictum	Mora, M., Bernal, R., Croat, T., & Jácome, J. (2006). A Phytogeographic Analysis of Araceae of Cabo Corrientes (Chocó, Colombia) and Comparable Lowland Tropical American Floras. Annals of the Missouri Botanical Garden, 93(2), 359–366. http://www.jstor.org/stable/40035731
Alismatales	Araceae	Philodendron	Philodendron subhastatum	Mora, M., Bernal, R., Croat, T., & Jácome, J. (2006). A Phytogeographic Analysis of Araceae of Cabo Corrientes (Chocó, Colombia) and Comparable Lowland Tropical American Floras. Annals of the Missouri Botanical Garden, 93(2), 359–366. http://www.jstor.org/stable/40035731
Alismatales	Araceae	Philodendron	Philodendron sulcatum	Mora, M., Bernal, R., Croat, T., & Jácome, J. (2006). A Phytogeographic Analysis of Araceae of Cabo Corrientes (Chocó, Colombia) and Comparable Lowland Tropical American Floras. Annals of the Missouri Botanical Garden, 93(2), 359–366. http://www.jstor.org/stable/40035731
Alismatales	Araceae	Philodendron	Philodendron sulcicaule	Mora, M., Bernal, R., Croat, T., & Jácome, J. (2006). A Phytogeographic Analysis of Araceae of Cabo Corrientes (Chocó, Colombia) and Comparable Lowland Tropical American Floras. Annals of the Missouri Botanical Garden, 93(2), 359–366. http://www.jstor.org/stable/40035731
Alismatales	Araceae	Philodendron	Philodendron tenue	Mora, M., Bernal, R., Croat, T., & Jácome, J. (2006). A Phytogeographic Analysis of Araceae of Cabo Corrientes (Chocó, Colombia) and Comparable Lowland Tropical American Floras. Annals of the Missouri Botanical Garden, 93(2), 359–366. http://www.jstor.org/stable/40035731
Alismatales	Araceae	Philodendron	Philodendron tripartitum	Mora, M., Bernal, R., Croat, T., & Jácome, J. (2006). A Phytogeographic Analysis of Araceae of Cabo Corrientes (Chocó, Colombia) and Comparable Lowland Tropical American Floras. Annals of the Missouri Botanical Garden, 93(2), 359–366. http://www.jstor.org/stable/40035731
Alismatales	Araceae	Philodendron	Philodendron sp.	Mora, M., Bernal, R., Croat, T., & Jácome, J. (2006). A Phytogeographic Analysis of Araceae of Cabo Corrientes (Chocó, Colombia) and Comparable Lowland Tropical American Floras. Annals of the Missouri Botanical Garden, 93(2), 359–366. http://www.jstor.org/stable/40035731
Alismatales	Araceae	Philodendron	Philodendron placidum	Lozano, P., B. Klitgaard, D. Neill, and L. Roa. 2022. Equatorial Chocó, Esmeraldas, Quinindé, Ecuador. Endemic Plants of Canandé Reserve. Field Museum Field Guides Available at: https://fieldguides.fieldmuseum.org/guides/guide/1453
Arecales	Arecaceae	Phithelephas	Phithelephas aequatorialis	Tesoro Escondido Reserve, personal communication
Malvales	Malvaceae	Phragmotheca	Phragmotheca mammosa	Mariscal Chávez, A.G. (2016). Local baseline knowledge for conservation and restoration of degraded ecosystems in Ecuador. Southern Swedish Forest Research Centre, Swedish University of Agricultural Sciences.
Sapindales	Simaroubaceae	Picramnia	Picramnia sp.	Lozano, P., B. Klitgaard, D. Neill, and L. Roa. 2022. Equatorial Chocó, Esmeraldas, Quinindé, Ecuador. Endemic Plants of Canandé Reserve. Field Museum Field Guides Available at: https://fieldguides.fieldmuseum.org/guides/guide/1453
Rosales	Urticaceae	Pilea	Pilea pteropodon	Lozano, P., B. Klitgaard, D. Neill, and L. Roa. 2022. Equatorial Chocó, Esmeraldas, Quinindé, Ecuador. Endemic Plants of Canandé Reserve. Field Museum Field Guides Available at: https://fieldguides.fieldmuseum.org/guides/guide/1453
Rosales	Urticaceae	Pilea	Pilea centradenioides	Lozano, P., B. Klitgaard, D. Neill, and L. Roa. 2022. Equatorial Chocó, Esmeraldas, Quinindé, Ecuador. Endemic Plants of Canandé Reserve. Field Museum Field Guides Available at: https://fieldguides.fieldmuseum.org/guides/guide/1453
Piperales	Piperaceae	Pipe	Pipe obilgua	Tesoro Escondido Reserve, personal communication
Piperales	Piperaceae	Pipe	Pipe auritum	Tesoro Escondido Reserve, personal communication
Piperales	Piperaceae	Piper	Piper obliqum	Mariscal Chávez, A.G. (2016). Local baseline knowledge for conservation and restoration of degraded ecosystems in Ecuador. Southern Swedish Forest Research Centre, Swedish University of Agricultural Sciences.
Piperales	Piperaceae	Piper	Piper sp.	Lozano, P., B. Klitgaard, D. Neill, and L. Roa. 2022. Equatorial Chocó, Esmeraldas, Quinindé, Ecuador. Endemic Plants of Canandé Reserve. Field Museum Field Guides Available at: https://fieldguides.fieldmuseum.org/guides/guide/1453
Piperales	Piperaceae	Piper	Piper augustum	Lozano, P., B. Klitgaard, D. Neill, and L. Roa. 2022. Equatorial Chocó, Esmeraldas, Quinindé, Ecuador. Endemic Plants of Canandé Reserve. Field Museum Field Guides Available at: https://fieldguides.fieldmuseum.org/guides/guide/1453
Piperales	Piperaceae	Piper	Piper augustum var. pubinerve	Lozano, P., B. Klitgaard, D. Neill, and L. Roa. 2022. Equatorial Chocó, Esmeraldas, Quinindé, Ecuador. Endemic Plants of Canandé Reserve. Field Museum Field Guides Available at: https://fieldguides.fieldmuseum.org/guides/guide/1453
Piperales	Piperaceae	Piper	Piper cf. bullosum	Lozano, P., B. Klitgaard, D. Neill, and L. Roa. 2022. Equatorial Chocó, Esmeraldas, Quinindé, Ecuador. Endemic Plants of Canandé Reserve. Field Museum Field Guides Available at: https://fieldguides.fieldmuseum.org/guides/guide/1453
Piperales	Piperaceae	Piper	Piper aduncum	Lozano, P., B. Klitgaard, D. Neill, and L. Roa. 2022. Equatorial Chocó, Esmeraldas, Quinindé, Ecuador. Endemic Plants of Canandé Reserve. Field Museum Field Guides Available at: https://fieldguides.fieldmuseum.org/guides/guide/1453
Piperales	Piperaceae	Piper	Piper albozanatum	Lozano, P., B. Klitgaard, D. Neill, and L. Roa. 2022. Equatorial Chocó, Esmeraldas, Quinindé, Ecuador. Endemic Plants of Canandé Reserve. Field Museum Field Guides Available at: https://fieldguides.fieldmuseum.org/guides/guide/1453
Piperales	Piperaceae	Piper	Piper filistilum	Lozano, P., B. Klitgaard, D. Neill, and L. Roa. 2022. Equatorial Chocó, Esmeraldas, Quinindé, Ecuador. Endemic Plants of Canandé Reserve. Field Museum Field Guides Available at: https://fieldguides.fieldmuseum.org/guides/guide/1453
Piperales	Piperaceae	Piper	Piper trianae	Lozano, P., B. Klitgaard, D. Neill, and L. Roa. 2022. Equatorial Chocó, Esmeraldas, Quinindé, Ecuador. Endemic Plants of Canandé Reserve. Field Museum Field Guides Available at: https://fieldguides.fieldmuseum.org/guides/guide/1453
Fabales	Fabaceae-Mimosaceae	Pithecellobium	Pithecellobium saman	Tesoro Escondido Reserve, personal communication
Fabales	Fabaceae-Mimosaceae	Pithecellobium	Pithecellobium jupunba	Tesoro Escondido Reserve, personal communication
Fabales	Fabaceae-Mimosaceae	Pithecellobium	Pithecellobium lengitolium	Tesoro Escondido Reserve, personal communication
Fabales	Fabaceae-Papilionaceae	Platymiscium	Platymiscium stipulare	Tesoro Escondido Reserve, personal communication
Fabales	Fabaceae-Papilionaceae	Platymiscium	Platymiscium pinnatum	Tesoro Escondido Reserve, personal communication
Malpighiales	Salicaceae	Pleuranthodendron	Pleuranthodendron mexicanum	Tesoro Escondido Reserve, personal communication
Malpighiales	Salicaceae	Pleuranthodendron	Pleuranthodendron lindenii	Ulloa, Ximena Aguirre, & Endara, Alexandra. (2016). Diversidad de flora vascular del Chocó Andino en el área de Selva Virgen, Ecuador. Enfoque UTE, 7(2), 82-96. https://doi.org/10.29019/enfoqueute.v7n2.97
Malpighiales	Salicaceae	Pleuranthodendron	Pleuranthodendron sp.	Lozano, P., B. Klitgaard, D. Neill, and L. Roa. 2022. Equatorial Chocó, Esmeraldas, Quinindé, Ecuador. Endemic Plants of Canandé Reserve. Field Museum Field Guides Available at: https://fieldguides.fieldmuseum.org/guides/guide/1453
Laurales	Lauraceae	Pleurothyrium	Pleurothyrium tomiwahlii	Tesoro Escondido Reserve, personal communication
Laurales	Lauraceae	Pleurothyrium	Pleurothyrium sp.	Lozano, P., B. Klitgaard, D. Neill, and L. Roa. 2022. Equatorial Chocó, Esmeraldas, Quinindé, Ecuador. Endemic Plants of Canandé Reserve. Field Museum Field Guides Available at: https://fieldguides.fieldmuseum.org/guides/guide/1453
Laurales	Lauraceae	Pleurothyrium	Pleurothyrium cinereum	Mariscal Chávez, A.G. (2016). Local baseline knowledge for conservation and restoration of degraded ecosystems in Ecuador. Southern Swedish Forest Research Centre, Swedish University of Agricultural Sciences.
Laurales	Lauraceae	Pleurothyrium	Pleurothyrium cf. gigantum	Mariscal Chávez, A.G. (2016). Local baseline knowledge for conservation and restoration of degraded ecosystems in Ecuador. Southern Swedish Forest Research Centre, Swedish University of Agricultural Sciences.
Laurales	Lauraceae	Pleurothyrium	Pleurothyrium sp.	Lozano, P., B. Klitgaard, D. Neill, and L. Roa. 2022. Equatorial Chocó, Esmeraldas, Quinindé, Ecuador. Endemic Plants of Canandé Reserve. Field Museum Field Guides Available at: https://fieldguides.fieldmuseum.org/guides/guide/1453
Myrtales	Myrtaceae	Plinia	Plinia sp.	Mariscal Chávez, A.G. (2016). Local baseline knowledge for conservation and restoration of degraded ecosystems in Ecuador. Southern Swedish Forest Research Centre, Swedish University of Agricultural Sciences.
Brassicales	Cleomaceae	Podandrogyne	Podandrogyne flammea	Lozano, P., B. Klitgaard, D. Neill, and L. Roa. 2022. Equatorial Chocó, Esmeraldas, Quinindé, Ecuador. Endemic Plants of Canandé Reserve. Field Museum Field Guides Available at: https://fieldguides.fieldmuseum.org/guides/guide/1453
Brassicales	Capparaceae	Podandrogyne	Podandrogyne brevipedunculata	Lozano, P., B. Klitgaard, D. Neill, and L. Roa. 2022. Equatorial Chocó, Esmeraldas, Quinindé, Ecuador. Endemic Plants of Canandé Reserve. Field Museum Field Guides Available at: https://fieldguides.fieldmuseum.org/guides/guide/1453
Polypodiales	Polypodiaceae	Polypodium	Polypodium petiolatum	Lozano, P., B. Klitgaard, D. Neill, and L. Roa. 2022. Equatorial Chocó, Esmeraldas, Quinindé, Ecuador. Endemic Plants of Canandé Reserve. Field Museum Field Guides Available at: https://fieldguides.fieldmuseum.org/guides/guide/1453
Magnoliales	Annonaceae	Porcelia	Porcelia sp.	Lozano, P., B. Klitgaard, D. Neill, and L. Roa. 2022. Equatorial Chocó, Esmeraldas, Quinindé, Ecuador. Endemic Plants of Canandé Reserve. Field Museum Field Guides Available at: https://fieldguides.fieldmuseum.org/guides/guide/1453
Gentianales	Rubiaceae	Posoqueria	Posoqueria maxima	Tesoro Escondido Reserve, personal communication
Rosales	Moraceae	Poulsenia	Poulsenia armata	Tesoro Escondido Reserve, personal communication
Rosales	Urticaceae	Pourouma	Pourouma bicolor	Ulloa, Ximena Aguirre, & Endara, Alexandra. (2016). Diversidad de flora vascular del Chocó Andino en el área de Selva Virgen, Ecuador. Enfoque UTE, 7(2), 82-96. https://doi.org/10.29019/enfoqueute.v7n2.97
Rosales	Urticaceae	Pourouma	Pourouma cecropiifolia	Lozano, P., B. Klitgaard, D. Neill, and L. Roa. 2022. Equatorial Chocó, Esmeraldas, Quinindé, Ecuador. Endemic Plants of Canandé Reserve. Field Museum Field Guides Available at: https://fieldguides.fieldmuseum.org/guides/guide/1453
Rosales	Urticaceae	Pourouma	Pourouma aff. bicolor	Mariscal Chávez, A.G. (2016). Local baseline knowledge for conservation and restoration of degraded ecosystems in Ecuador. Southern Swedish Forest Research Centre, Swedish University of Agricultural Sciences.
Rosales	Urticaceae	Pourouma	Pourouma sp.1	Mariscal Chávez, A.G. (2016). Local baseline knowledge for conservation and restoration of degraded ecosystems in Ecuador. Southern Swedish Forest Research Centre, Swedish University of Agricultural Sciences.
Rosales	Urticaceae	Pourouma	Pourouma minor	Calle-Rendón, B. R., Peck, M., Bennett, S. E., Morelos-Juarez, C., & Alfonso, F. (2016). Comparison of forest regeneration in two sites with different primate abundances in Northwestern Ecuador. Revista De Biología Tropical, 64(2), 493–506. https://doi.org/10.15517/rbt.v64i2.18415
Rosales	Urticaceae	Pourouma	Pourouma sp.	Lozano, P., B. Klitgaard, D. Neill, and L. Roa. 2022. Equatorial Chocó, Esmeraldas, Quinindé, Ecuador. Endemic Plants of Canandé Reserve. Field Museum Field Guides Available at: https://fieldguides.fieldmuseum.org/guides/guide/1453
Rosales	Urticaceae	Pourouma	Pourouma cecropiifolia	Lozano, P., B. Klitgaard, D. Neill, and L. Roa. 2022. Equatorial Chocó, Esmeraldas, Quinindé, Ecuador. Endemic Plants of Canandé Reserve. Field Museum Field Guides Available at: https://fieldguides.fieldmuseum.org/guides/guide/1453
Rosales	Urticaceae	Pouruma	Pouruma chocoana	Tesoro Escondido Reserve, personal communication
Rosales	Urticaceae	Pouruma	Pouruma bicolor	Mora, M., Bernal, R., Croat, T., & Jácome, J. (2006). A Phytogeographic Analysis of Araceae of Cabo Corrientes (Chocó, Colombia) and Comparable Lowland Tropical American Floras. Annals of the Missouri Botanical Garden, 93(2), 359–366. http://www.jstor.org/stable/40035731
Ericales	Sapotaceae	Pouteria	Pouteria gigantea	Tesoro Escondido Reserve, personal communication
Ericales	Sapotaceae	Pouteria	Pouteria caimito	Tesoro Escondido Reserve, personal communication
Ericales	Sapotaceae	Pouteria	Pouteria multifolia	Tesoro Escondido Reserve, personal communication
Ericales	Sapotaceae	Pouteria	Pouteria sp.	Lozano, P., B. Klitgaard, D. Neill, and L. Roa. 2022. Equatorial Chocó, Esmeraldas, Quinindé, Ecuador. Endemic Plants of Canandé Reserve. Field Museum Field Guides Available at: https://fieldguides.fieldmuseum.org/guides/guide/1453
Ericales	Sapotaceae	Pouteria	Pouteria aff. collina	Mariscal Chávez, A.G. (2016). Local baseline knowledge for conservation and restoration of degraded ecosystems in Ecuador. Southern Swedish Forest Research Centre, Swedish University of Agricultural Sciences.
Ericales	Sapotaceae	Pouteria	Pouteria multiflora	Mariscal Chávez, A.G. (2016). Local baseline knowledge for conservation and restoration of degraded ecosystems in Ecuador. Southern Swedish Forest Research Centre, Swedish University of Agricultural Sciences.
Ericales	Sapotaceae	Pouteria	Pouteria cf. collina	Mariscal Chávez, A.G. (2016). Local baseline knowledge for conservation and restoration of degraded ecosystems in Ecuador. Southern Swedish Forest Research Centre, Swedish University of Agricultural Sciences.
Ericales	Sapotaceae	Pouteria	Pouteria aff. torta	Mariscal Chávez, A.G. (2016). Local baseline knowledge for conservation and restoration of degraded ecosystems in Ecuador. Southern Swedish Forest Research Centre, Swedish University of Agricultural Sciences.
Ericales	Sapotaceae	Pouteria	Pouteria collina	Mariscal Chávez, A.G. (2016). Local baseline knowledge for conservation and restoration of degraded ecosystems in Ecuador. Southern Swedish Forest Research Centre, Swedish University of Agricultural Sciences.
Ericales	Sapotaceae	Pradosia	Pradosia sp.	Lozano, P., B. Klitgaard, D. Neill, and L. Roa. 2022. Equatorial Chocó, Esmeraldas, Quinindé, Ecuador. Endemic Plants of Canandé Reserve. Field Museum Field Guides Available at: https://fieldguides.fieldmuseum.org/guides/guide/1453
Arecales	Arecaceae	Prestoea	Prestoea acuminata	Mariscal Chávez, A.G. (2016). Local baseline knowledge for conservation and restoration of degraded ecosystems in Ecuador. Southern Swedish Forest Research Centre, Swedish University of Agricultural Sciences.
Sapindales	Burseraceae	Protium	Protium tenuifolium	Tesoro Escondido Reserve, personal communication
Sapindales	Burseraceae	Protium	Protium ecuadorense	Tesoro Escondido Reserve, personal communication
Sapindales	Burseraceae	Protium	Protium colombianum	Tesoro Escondido Reserve, personal communication
Sapindales	Burseraceae	Protium	Protium veneralense	Rangel, J. O., and U. N. de C.-F. de C. S. Bogotá. 2010. Colombia diversidad biótica IV: El Chocó biogeográfico / Costa Pacífica. Available at: https://repositorio.unal.edu.co/handle/unal/81941
Ericales	Ericaceae	Psammisia	Psammisia sodiroi	Lozano, P., B. Klitgaard, D. Neill, and L. Roa. 2022. Equatorial Chocó, Esmeraldas, Quinindé, Ecuador. Endemic Plants of Canandé Reserve. Field Museum Field Guides Available at: https://fieldguides.fieldmuseum.org/guides/guide/1453
Ericales	Ericaceae	Psammisia	Psammisia chionantha	Lozano, P., B. Klitgaard, D. Neill, and L. Roa. 2022. Equatorial Chocó, Esmeraldas, Quinindé, Ecuador. Endemic Plants of Canandé Reserve. Field Museum Field Guides Available at: https://fieldguides.fieldmuseum.org/guides/guide/1453
Ericales	Ericaceae	Psammisia	Psammisia debilis var. debilis	Lozano, P., B. Klitgaard, D. Neill, and L. Roa. 2022. Equatorial Chocó, Esmeraldas, Quinindé, Ecuador. Endemic Plants of Canandé Reserve. Field Museum Field Guides Available at: https://fieldguides.fieldmuseum.org/guides/guide/1453
Lamiales	Acanthaceae	Pseuderanthemum	Pseuderanthemum cf. dawei	Lozano, P., B. Klitgaard, D. Neill, and L. Roa. 2022. Equatorial Chocó, Esmeraldas, Quinindé, Ecuador. Endemic Plants of Canandé Reserve. Field Museum Field Guides Available at: https://fieldguides.fieldmuseum.org/guides/guide/1453
Lamiales	Acanthaceae	Pseuderanthemum	Pseuderanthemum dawei	Lozano, P., B. Klitgaard, D. Neill, and L. Roa. 2022. Equatorial Chocó, Esmeraldas, Quinindé, Ecuador. Endemic Plants of Canandé Reserve. Field Museum Field Guides Available at: https://fieldguides.fieldmuseum.org/guides/guide/1453
Rosales	Moraceae	Pseudolmedia	Pseudolmedia rigida	Tesoro Escondido Reserve, personal communication
Myrtales	Myrtaceae	Psidium	Psidium guianensis	Tesoro Escondido Reserve, personal communication
Myrtales	Myrtaceae	Psidium	Psidium guajava	Tesoro Escondido Reserve, personal communication
Myrtales	Myrtaceae	Psidium	Psidium sp.	Lozano, P., B. Klitgaard, D. Neill, and L. Roa. 2022. Equatorial Chocó, Esmeraldas, Quinindé, Ecuador. Endemic Plants of Canandé Reserve. Field Museum Field Guides Available at: https://fieldguides.fieldmuseum.org/guides/guide/1453
Gentianales	Rubiaceae	Psychotria	Psychotria gentryi	Mariscal Chávez, A.G. (2016). Local baseline knowledge for conservation and restoration of degraded ecosystems in Ecuador. Southern Swedish Forest Research Centre, Swedish University of Agricultural Sciences.
Gentianales	Rubiaceae	Psychotria	Psychotria allenii	Mariscal Chávez, A.G. (2016). Local baseline knowledge for conservation and restoration of degraded ecosystems in Ecuador. Southern Swedish Forest Research Centre, Swedish University of Agricultural Sciences.
Gentianales	Rubiaceae	Psychotria	Psychotria sp.	Lozano, P., B. Klitgaard, D. Neill, and L. Roa. 2022. Equatorial Chocó, Esmeraldas, Quinindé, Ecuador. Endemic Plants of Canandé Reserve. Field Museum Field Guides Available at: https://fieldguides.fieldmuseum.org/guides/guide/1453
Gentianales	Rubiaceae	Psychotria	Psychotria macrophylla	Lozano, P., B. Klitgaard, D. Neill, and L. Roa. 2022. Equatorial Chocó, Esmeraldas, Quinindé, Ecuador. Endemic Plants of Canandé Reserve. Field Museum Field Guides Available at: https://fieldguides.fieldmuseum.org/guides/guide/1453
Gentianales	Rubiaceae	Psychotria	Psychotria cf. pilosa	Lozano, P., B. Klitgaard, D. Neill, and L. Roa. 2022. Equatorial Chocó, Esmeraldas, Quinindé, Ecuador. Endemic Plants of Canandé Reserve. Field Museum Field Guides Available at: https://fieldguides.fieldmuseum.org/guides/guide/1453
Gentianales	Rubiaceae	Psychotria	Psychotria hoffmannseggiana	Lozano, P., B. Klitgaard, D. Neill, and L. Roa. 2022. Equatorial Chocó, Esmeraldas, Quinindé, Ecuador. Endemic Plants of Canandé Reserve. Field Museum Field Guides Available at: https://fieldguides.fieldmuseum.org/guides/guide/1453
Gentianales	Rubiaceae	Psychotria	Psychotria pilosa	Lozano, P., B. Klitgaard, D. Neill, and L. Roa. 2022. Equatorial Chocó, Esmeraldas, Quinindé, Ecuador. Endemic Plants of Canandé Reserve. Field Museum Field Guides Available at: https://fieldguides.fieldmuseum.org/guides/guide/1453
Gentianales	Rubiaceae	Psychotria	Psychotria hazenii	Lozano, P., B. Klitgaard, D. Neill, and L. Roa. 2022. Equatorial Chocó, Esmeraldas, Quinindé, Ecuador. Endemic Plants of Canandé Reserve. Field Museum Field Guides Available at: https://fieldguides.fieldmuseum.org/guides/guide/1453
Gentianales	Rubiaceae	Psychotria	Psychotria racemosa	Lozano, P., B. Klitgaard, D. Neill, and L. Roa. 2022. Equatorial Chocó, Esmeraldas, Quinindé, Ecuador. Endemic Plants of Canandé Reserve. Field Museum Field Guides Available at: https://fieldguides.fieldmuseum.org/guides/guide/1453
Gentianales	Rubiaceae	Psychotria	Psychotria parviflora	Lozano, P., B. Klitgaard, D. Neill, and L. Roa. 2022. Equatorial Chocó, Esmeraldas, Quinindé, Ecuador. Endemic Plants of Canandé Reserve. Field Museum Field Guides Available at: https://fieldguides.fieldmuseum.org/guides/guide/1453
Fabales	Fabaceae	Pterocarpus	Pterocarpus rohrii	Tesoro Escondido Reserve, personal communication
Fabales	Fabaceae	Pterocarpus	Pterocarpus sp.	Lozano, P., B. Klitgaard, D. Neill, and L. Roa. 2022. Equatorial Chocó, Esmeraldas, Quinindé, Ecuador. Endemic Plants of Canandé Reserve. Field Museum Field Guides Available at: https://fieldguides.fieldmuseum.org/guides/guide/1453
Fabales	Fabaceae	Pterocarpus	Pterocarpus aff. officinalis	Mariscal Chávez, A.G. (2016). Local baseline knowledge for conservation and restoration of degraded ecosystems in Ecuador. Southern Swedish Forest Research Centre, Swedish University of Agricultural Sciences.
Fabales	Fabaceae	Pterocarpus	Pterocarpus sp.	Lozano, P., B. Klitgaard, D. Neill, and L. Roa. 2022. Equatorial Chocó, Esmeraldas, Quinindé, Ecuador. Endemic Plants of Canandé Reserve. Field Museum Field Guides Available at: https://fieldguides.fieldmuseum.org/guides/guide/1453
Fabales	Fabaceae	Pterocarpus	Pterocarpus officinalis	Rangel, J. O., and U. N. de C.-F. de C. S. Bogotá. 2010. Colombia diversidad biótica IV: El Chocó biogeográfico / Costa Pacífica. Available at: https://repositorio.unal.edu.co/handle/unal/81941
Malvales	Malvaceae	Pterygota	Pterygota excelsa	Tesoro Escondido Reserve, personal communication
Malvales	Malvaceae	Quararibea	Quararibea aff. asterolepsis	Mariscal Chávez, A.G. (2016). Local baseline knowledge for conservation and restoration of degraded ecosystems in Ecuador. Southern Swedish Forest Research Centre, Swedish University of Agricultural Sciences.
Malvales	Malvaceae	Quararibea	Quararibea casasecae	Lozano, P., B. Klitgaard, D. Neill, and L. Roa. 2022. Equatorial Chocó, Esmeraldas, Quinindé, Ecuador. Endemic Plants of Canandé Reserve. Field Museum Field Guides Available at: https://fieldguides.fieldmuseum.org/guides/guide/1453
Gentianales	Rubiaceae	Randia	Randia armata	Lozano, P., B. Klitgaard, D. Neill, and L. Roa. 2022. Equatorial Chocó, Esmeraldas, Quinindé, Ecuador. Endemic Plants of Canandé Reserve. Field Museum Field Guides Available at: https://fieldguides.fieldmuseum.org/guides/guide/1453
Gentianales	Rubiaceae	Randia	Randia carlosiana	Lozano, P., B. Klitgaard, D. Neill, and L. Roa. 2022. Equatorial Chocó, Esmeraldas, Quinindé, Ecuador. Endemic Plants of Canandé Reserve. Field Museum Field Guides Available at: https://fieldguides.fieldmuseum.org/guides/guide/1453
Gentianales	Rubiaceae	Randia	Randia armata	Lozano, P., B. Klitgaard, D. Neill, and L. Roa. 2022. Equatorial Chocó, Esmeraldas, Quinindé, Ecuador. Endemic Plants of Canandé Reserve. Field Museum Field Guides Available at: https://fieldguides.fieldmuseum.org/guides/guide/1453
Gentianales	Apocynaceae	Rauvolfia	Rauvolfia leptophylla	Mariscal Chávez, A.G. (2016). Local baseline knowledge for conservation and restoration of degraded ecosystems in Ecuador. Southern Swedish Forest Research Centre, Swedish University of Agricultural Sciences.
Lamiales	Gesneriaceae	Reldia	Reldia longipedunculata	Clark, John & Neill, David & Asanza, Mercedes. (2006). Floristic checklist of the Mache-Chindul mountains of northwestern Ecuador / by John L. Clark, David A. Neill and Mercedes Asanza. Contributions from the United States National Herbarium. 54. 1-180.
Zingiberales	Zingiberaceae	Renealmia	Renealmia sp.	Lozano, P., B. Klitgaard, D. Neill, and L. Roa. 2022. Equatorial Chocó, Esmeraldas, Quinindé, Ecuador. Endemic Plants of Canandé Reserve. Field Museum Field Guides Available at: https://fieldguides.fieldmuseum.org/guides/guide/1453
Alismatales	Araceae	Rhodospatha	Rhodospatha brachypoda	Mora, M., Bernal, R., Croat, T., & Jácome, J. (2006). A Phytogeographic Analysis of Araceae of Cabo Corrientes (Chocó, Colombia) and Comparable Lowland Tropical American Floras. Annals of the Missouri Botanical Garden, 93(2), 359–366. http://www.jstor.org/stable/40035731
Alismatales	Araceae	Rhodospatha	Rhodospatha monsalveae	Mora, M., Bernal, R., Croat, T., & Jácome, J. (2006). A Phytogeographic Analysis of Araceae of Cabo Corrientes (Chocó, Colombia) and Comparable Lowland Tropical American Floras. Annals of the Missouri Botanical Garden, 93(2), 359–366. http://www.jstor.org/stable/40035731
Alismatales	Araceae	Rhodospatha	Rhodospatha moritziana	Mora, M., Bernal, R., Croat, T., & Jácome, J. (2006). A Phytogeographic Analysis of Araceae of Cabo Corrientes (Chocó, Colombia) and Comparable Lowland Tropical American Floras. Annals of the Missouri Botanical Garden, 93(2), 359–366. http://www.jstor.org/stable/40035731
Alismatales	Araceae	Rhodospatha	Rhodospatha pellucida	Mora, M., Bernal, R., Croat, T., & Jácome, J. (2006). A Phytogeographic Analysis of Araceae of Cabo Corrientes (Chocó, Colombia) and Comparable Lowland Tropical American Floras. Annals of the Missouri Botanical Garden, 93(2), 359–366. http://www.jstor.org/stable/40035731
Alismatales	Araceae	Rhodospatha	Rhodospatha wenadlandii	Mora, M., Bernal, R., Croat, T., & Jácome, J. (2006). A Phytogeographic Analysis of Araceae of Cabo Corrientes (Chocó, Colombia) and Comparable Lowland Tropical American Floras. Annals of the Missouri Botanical Garden, 93(2), 359–366. http://www.jstor.org/stable/40035731
Alismatales	Araceae	Rhodospatha	Rhodospatha sp.	Mora, M., Bernal, R., Croat, T., & Jácome, J. (2006). A Phytogeographic Analysis of Araceae of Cabo Corrientes (Chocó, Colombia) and Comparable Lowland Tropical American Floras. Annals of the Missouri Botanical Garden, 93(2), 359–366. http://www.jstor.org/stable/40035731
Alismatales	Araceae	Rhodospatha	Rhodospatha oblongata	Lozano, P., B. Klitgaard, D. Neill, and L. Roa. 2022. Equatorial Chocó, Esmeraldas, Quinindé, Ecuador. Endemic Plants of Canandé Reserve. Field Museum Field Guides Available at: https://fieldguides.fieldmuseum.org/guides/guide/1453
Malpighiales	Clusiaceae	Rhroedia	Rhroedia madruño	Tesoro Escondido Reserve, personal communication
Malpighiales	Violaceae	Rinorea	Rinorea aff. villosiflora	Tesoro Escondido Reserve, personal communication
Asparagales	Orchidaceae	Rodriguezia	Rodriguezia lanceolata	Soto-Medina, E., Londoño-Lemos, V., & Díaz-Escandón, D. (2015). Epiphytes from a forest type transition zone in the Choco biogeographic region, Valle del Cauca, Colombia. Revista De Biología Tropical, 63(4), 915–926. https://doi.org/10.15517/rbt.v63i4.16733
Magnoliales	Annonaceae	Rollinia	Rollinia mucosa	Tesoro Escondido Reserve, personal communication
Sapindales	Meliaceae	Rollinia	Rollinia pittieri	Mariscal Chávez, A.G. (2016). Local baseline knowledge for conservation and restoration of degraded ecosystems in Ecuador. Southern Swedish Forest Research Centre, Swedish University of Agricultural Sciences.
Sapindales	Meliaceae	Rollinia	Rollinia sp.1	Mariscal Chávez, A.G. (2016). Local baseline knowledge for conservation and restoration of degraded ecosystems in Ecuador. Southern Swedish Forest Research Centre, Swedish University of Agricultural Sciences.
Sapindales	Meliaceae	Ruagea	Ruagea glabra	Lozano, P., B. Klitgaard, D. Neill, and L. Roa. 2022. Equatorial Chocó, Esmeraldas, Quinindé, Ecuador. Endemic Plants of Canandé Reserve. Field Museum Field Guides Available at: https://fieldguides.fieldmuseum.org/guides/guide/1453
Gentianales	Rubiaceae	Rudge	Rudge jativae	Tesoro Escondido Reserve, personal communication
Polypodiales	Saccolomataceae	Saccoloma	Saccoloma inaequale	Lozano, P., B. Klitgaard, D. Neill, and L. Roa. 2022. Equatorial Chocó, Esmeraldas, Quinindé, Ecuador. Endemic Plants of Canandé Reserve. Field Museum Field Guides Available at: https://fieldguides.fieldmuseum.org/guides/guide/1453
Malpighiales	Salicaceae	Salix	Salix humboldttiana	Tesoro Escondido Reserve, personal communication
Lamiales	Lamiaceae	Salvia	Salvia sp.	Lozano, P., B. Klitgaard, D. Neill, and L. Roa. 2022. Equatorial Chocó, Esmeraldas, Quinindé, Ecuador. Endemic Plants of Canandé Reserve. Field Museum Field Guides Available at: https://fieldguides.fieldmuseum.org/guides/guide/1453
Malpighiales	Euphorbiaceae	Sapium	Sapium glandulosum	Lozano, P., B. Klitgaard, D. Neill, and L. Roa. 2022. Equatorial Chocó, Esmeraldas, Quinindé, Ecuador. Endemic Plants of Canandé Reserve. Field Museum Field Guides Available at: https://fieldguides.fieldmuseum.org/guides/guide/1453
Malpighiales	Euphorbiaceae	Sapium	Sapium stylare	Mariscal Chávez, A.G. (2016). Local baseline knowledge for conservation and restoration of degraded ecosystems in Ecuador. Southern Swedish Forest Research Centre, Swedish University of Agricultural Sciences.
Malpighiales	Euphorbiaceae	Sapium	Sapium laurifolium	Mariscal Chávez, A.G. (2016). Local baseline knowledge for conservation and restoration of degraded ecosystems in Ecuador. Southern Swedish Forest Research Centre, Swedish University of Agricultural Sciences.
Malpighiales	Euphorbiaceae	Sapium	Sapium marmieri	Mariscal Chávez, A.G. (2016). Local baseline knowledge for conservation and restoration of degraded ecosystems in Ecuador. Southern Swedish Forest Research Centre, Swedish University of Agricultural Sciences.
Ericales	Sapotaceae	Sarcaulus	Sarcaulus sp.	Lozano, P., B. Klitgaard, D. Neill, and L. Roa. 2022. Equatorial Chocó, Esmeraldas, Quinindé, Ecuador. Endemic Plants of Canandé Reserve. Field Museum Field Guides Available at: https://fieldguides.fieldmuseum.org/guides/guide/1453
Ericales	Actinidiaceae	Saurauia	Saurauia sp.	Lozano, P., B. Klitgaard, D. Neill, and L. Roa. 2022. Equatorial Chocó, Esmeraldas, Quinindé, Ecuador. Endemic Plants of Canandé Reserve. Field Museum Field Guides Available at: https://fieldguides.fieldmuseum.org/guides/guide/1453
Ericales	Actinidiaceae	Saurauia	Saurauia lehmannii	Mariscal Chávez, A.G. (2016). Local baseline knowledge for conservation and restoration of degraded ecosystems in Ecuador. Southern Swedish Forest Research Centre, Swedish University of Agricultural Sciences.
Malpighiales	Ochnaceae	Sauvagesia	Sauvagesia erecta	Lozano, P., B. Klitgaard, D. Neill, and L. Roa. 2022. Equatorial Chocó, Esmeraldas, Quinindé, Ecuador. Endemic Plants of Canandé Reserve. Field Museum Field Guides Available at: https://fieldguides.fieldmuseum.org/guides/guide/1453
Asterales	Asteraceae	Schistocarpha	Schistocarpha eupatorioides	Lozano, P., B. Klitgaard, D. Neill, and L. Roa. 2022. Equatorial Chocó, Esmeraldas, Quinindé, Ecuador. Endemic Plants of Canandé Reserve. Field Museum Field Guides Available at: https://fieldguides.fieldmuseum.org/guides/guide/1453
Fabales	Fabaceae-Caesalpinioideae	Schizolobium	Schizolobium parahyba	Tesoro Escondido Reserve, personal communication
Apiales	Araliaceae	Sciodaphyllum	Sciodaphyllum caduciligulatum	Lozano, P., B. Klitgaard, D. Neill, and L. Roa. 2022. Equatorial Chocó, Esmeraldas, Quinindé, Ecuador. Endemic Plants of Canandé Reserve. Field Museum Field Guides Available at: https://fieldguides.fieldmuseum.org/guides/guide/1453
Selaginellales	Selaginellaceae	Selaginella	Selaginella arthritica	Lozano, P., B. Klitgaard, D. Neill, and L. Roa. 2022. Equatorial Chocó, Esmeraldas, Quinindé, Ecuador. Endemic Plants of Canandé Reserve. Field Museum Field Guides Available at: https://fieldguides.fieldmuseum.org/guides/guide/1453
Selaginellales	Selaginellaceae	Selaginella	Selaginella cf. bombycina	Lozano, P., B. Klitgaard, D. Neill, and L. Roa. 2022. Equatorial Chocó, Esmeraldas, Quinindé, Ecuador. Endemic Plants of Canandé Reserve. Field Museum Field Guides Available at: https://fieldguides.fieldmuseum.org/guides/guide/1453
Selaginellales	Selaginellaceae	Selaginella	Selaginella cf. geniculata	Lozano, P., B. Klitgaard, D. Neill, and L. Roa. 2022. Equatorial Chocó, Esmeraldas, Quinindé, Ecuador. Endemic Plants of Canandé Reserve. Field Museum Field Guides Available at: https://fieldguides.fieldmuseum.org/guides/guide/1453
Sapindales	Simaroubaceae	Simarouba	Simarouba glauca	Tesoro Escondido Reserve, personal communication
Sapindales	Simaroubaceae	Simarouba	Simarouba amara	Tesoro Escondido Reserve, personal communication
Gentianales	Rubiaceae	Simira	Simira standleyi	Lozano, P., B. Klitgaard, D. Neill, and L. Roa. 2022. Equatorial Chocó, Esmeraldas, Quinindé, Ecuador. Endemic Plants of Canandé Reserve. Field Museum Field Guides Available at: https://fieldguides.fieldmuseum.org/guides/guide/1453
Gentianales	Rubiaceae	Sinchona	Sinchona pubecens	Tesoro Escondido Reserve, personal communication
Laurales	Siparunaceae	Siparuna	Siparuna gentryana	Mariscal Chávez, A.G. (2016). Local baseline knowledge for conservation and restoration of degraded ecosystems in Ecuador. Southern Swedish Forest Research Centre, Swedish University of Agricultural Sciences.
Laurales	Siparunaceae	Siparuna	Siparuna thecaphora	Lozano, P., B. Klitgaard, D. Neill, and L. Roa. 2022. Equatorial Chocó, Esmeraldas, Quinindé, Ecuador. Endemic Plants of Canandé Reserve. Field Museum Field Guides Available at: https://fieldguides.fieldmuseum.org/guides/guide/1453
Oxalidales	Elaeocarpaceae	Sloanea	Sloanea grandiflora	Tesoro Escondido Reserve, personal communication
Oxalidales	Elaeocarpaceae	Sloanea	Sloanea sp.	Lozano, P., B. Klitgaard, D. Neill, and L. Roa. 2022. Equatorial Chocó, Esmeraldas, Quinindé, Ecuador. Endemic Plants of Canandé Reserve. Field Museum Field Guides Available at: https://fieldguides.fieldmuseum.org/guides/guide/1453
Oxalidales	Elaeocarpaceae	Sloanea	Sloanea sp.1	Mariscal Chávez, A.G. (2016). Local baseline knowledge for conservation and restoration of degraded ecosystems in Ecuador. Southern Swedish Forest Research Centre, Swedish University of Agricultural Sciences.
Oxalidales	Elaeocarpaceae	Sloanea	Sloanea sp.2	Mariscal Chávez, A.G. (2016). Local baseline knowledge for conservation and restoration of degraded ecosystems in Ecuador. Southern Swedish Forest Research Centre, Swedish University of Agricultural Sciences.
Oxalidales	Elaeocarpaceae	Sloanea	Sloanea stipitata	Mariscal Chávez, A.G. (2016). Local baseline knowledge for conservation and restoration of degraded ecosystems in Ecuador. Southern Swedish Forest Research Centre, Swedish University of Agricultural Sciences.
Oxalidales	Elaeocarpaceae	Sloanea	Sloanea guianensis	Lozano, P., B. Klitgaard, D. Neill, and L. Roa. 2022. Equatorial Chocó, Esmeraldas, Quinindé, Ecuador. Endemic Plants of Canandé Reserve. Field Museum Field Guides Available at: https://fieldguides.fieldmuseum.org/guides/guide/1453
Arecales	Arecaceae	Socratea	Socratea exorrhiza	Tesoro Escondido Reserve, personal communication
Solanales	Solanaceae	Solanum	Solanum sp.	Tesoro Escondido Reserve, personal communication
Rosales	Moraceae	Sorocea	Sorocea sp.	Tesoro Escondido Reserve, personal communication
Rosales	Moraceae	sorocea	Sorocea carcocarpa	Tesoro Escondido Reserve, personal communication
Rosales	Moraceae	Sorocea	Sorocea pubivena	Tesoro Escondido Reserve, personal communication
Rosales	Moraceae	Sorocea	Sorocea trophoides	Ulloa, Ximena Aguirre, & Endara, Alexandra. (2016). Diversidad de flora vascular del Chocó Andino en el área de Selva Virgen, Ecuador. Enfoque UTE, 7(2), 82-96. https://doi.org/10.29019/enfoqueute.v7n2.97
Rosales	Moraceae	Sorocea	Sorocea sarcocarpa	Lozano, P., B. Klitgaard, D. Neill, and L. Roa. 2022. Equatorial Chocó, Esmeraldas, Quinindé, Ecuador. Endemic Plants of Canandé Reserve. Field Museum Field Guides Available at: https://fieldguides.fieldmuseum.org/guides/guide/1453
Rosales	Moraceae	Sorocea	Sorocea jaramilloi	Mariscal Chávez, A.G. (2016). Local baseline knowledge for conservation and restoration of degraded ecosystems in Ecuador. Southern Swedish Forest Research Centre, Swedish University of Agricultural Sciences.
Alismatales	Araceae	Spathiphyllum	Spathiphyllum dressleri	Mora, M., Bernal, R., Croat, T., & Jácome, J. (2006). A Phytogeographic Analysis of Araceae of Cabo Corrientes (Chocó, Colombia) and Comparable Lowland Tropical American Floras. Annals of the Missouri Botanical Garden, 93(2), 359–366. http://www.jstor.org/stable/40035731
Alismatales	Araceae	Spathiphyllum	Spathiphyllum friedrichsthalii	Mora, M., Bernal, R., Croat, T., & Jácome, J. (2006). A Phytogeographic Analysis of Araceae of Cabo Corrientes (Chocó, Colombia) and Comparable Lowland Tropical American Floras. Annals of the Missouri Botanical Garden, 93(2), 359–366. http://www.jstor.org/stable/40035731
Alismatales	Araceae	Spathiphyllum	Spathiphyllum phryniifolium	Mora, M., Bernal, R., Croat, T., & Jácome, J. (2006). A Phytogeographic Analysis of Araceae of Cabo Corrientes (Chocó, Colombia) and Comparable Lowland Tropical American Floras. Annals of the Missouri Botanical Garden, 93(2), 359–366. http://www.jstor.org/stable/40035731
Alismatales	Araceae	Spathiphyllum	Spathiphyllum laeve	Mora, M., Bernal, R., Croat, T., & Jácome, J. (2006). A Phytogeographic Analysis of Araceae of Cabo Corrientes (Chocó, Colombia) and Comparable Lowland Tropical American Floras. Annals of the Missouri Botanical Garden, 93(2), 359–366. http://www.jstor.org/stable/40035731
Gentianales	Loganiaceae	Spigelia	Spigelia pedunculata	Lozano, P., B. Klitgaard, D. Neill, and L. Roa. 2022. Equatorial Chocó, Esmeraldas, Quinindé, Ecuador. Endemic Plants of Canandé Reserve. Field Museum Field Guides Available at: https://fieldguides.fieldmuseum.org/guides/guide/1453
Gentianales	Loganiaceae	Spigelia	Spigelia anthelmia	Lozano, P., B. Klitgaard, D. Neill, and L. Roa. 2022. Equatorial Chocó, Esmeraldas, Quinindé, Ecuador. Endemic Plants of Canandé Reserve. Field Museum Field Guides Available at: https://fieldguides.fieldmuseum.org/guides/guide/1453
Sapindales	Anacardiaceae	Spondias	Spondias purpurea	Tesoro Escondido Reserve, personal communication
Sapindales	Anacardiaceae	Spondias	Spondias mombin	Tesoro Escondido Reserve, personal communication
Alismatales	Araceae	Stenospermation	Stenospermation angustifolium	Mora, M., Bernal, R., Croat, T., & Jácome, J. (2006). A Phytogeographic Analysis of Araceae of Cabo Corrientes (Chocó, Colombia) and Comparable Lowland Tropical American Floras. Annals of the Missouri Botanical Garden, 93(2), 359–366. http://www.jstor.org/stable/40035731
Alismatales	Araceae	Stenospermation	Stenospermation latifolium	Mora, M., Bernal, R., Croat, T., & Jácome, J. (2006). A Phytogeographic Analysis of Araceae of Cabo Corrientes (Chocó, Colombia) and Comparable Lowland Tropical American Floras. Annals of the Missouri Botanical Garden, 93(2), 359–366. http://www.jstor.org/stable/40035731
Alismatales	Araceae	Stenospermation	Stenospermation multiovulatum	Mora, M., Bernal, R., Croat, T., & Jácome, J. (2006). A Phytogeographic Analysis of Araceae of Cabo Corrientes (Chocó, Colombia) and Comparable Lowland Tropical American Floras. Annals of the Missouri Botanical Garden, 93(2), 359–366. http://www.jstor.org/stable/40035731
Alismatales	Araceae	Stenospermation	Stenospermation robustum	Mora, M., Bernal, R., Croat, T., & Jácome, J. (2006). A Phytogeographic Analysis of Araceae of Cabo Corrientes (Chocó, Colombia) and Comparable Lowland Tropical American Floras. Annals of the Missouri Botanical Garden, 93(2), 359–366. http://www.jstor.org/stable/40035731
Alismatales	Araceae	Stephanopodium	Stephanopodium angulatum	Mariscal Chávez, A.G. (2016). Local baseline knowledge for conservation and restoration of degraded ecosystems in Ecuador. Southern Swedish Forest Research Centre, Swedish University of Agricultural Sciences.
Alismatales	Araceae	Stephanopodium	Stephanopodium longipedicellatum	Mariscal Chávez, A.G. (2016). Local baseline knowledge for conservation and restoration of degraded ecosystems in Ecuador. Southern Swedish Forest Research Centre, Swedish University of Agricultural Sciences.
Malvales	Malvaceae	Sterculia	Sterculia sp.	Lozano, P., B. Klitgaard, D. Neill, and L. Roa. 2022. Equatorial Chocó, Esmeraldas, Quinindé, Ecuador. Endemic Plants of Canandé Reserve. Field Museum Field Guides Available at: https://fieldguides.fieldmuseum.org/guides/guide/1453
Malvales	Malvaceae	Sterculia	Sterculia apeibophylla	Mariscal Chávez, A.G. (2016). Local baseline knowledge for conservation and restoration of degraded ecosystems in Ecuador. Southern Swedish Forest Research Centre, Swedish University of Agricultural Sciences.
Malvales	Malvaceae	Sterculia	Sterculia colombiana	Mariscal Chávez, A.G. (2016). Local baseline knowledge for conservation and restoration of degraded ecosystems in Ecuador. Southern Swedish Forest Research Centre, Swedish University of Agricultural Sciences.
Malvales	Malvaceae	Sterculia	Sterculia cf. colombiana	Mariscal Chávez, A.G. (2016). Local baseline knowledge for conservation and restoration of degraded ecosystems in Ecuador. Southern Swedish Forest Research Centre, Swedish University of Agricultural Sciences.
Gentianales	Loganiaceae	Strychnos	Strychnos jobertiana	Tesoro Escondido Reserve, personal communication
Fabales	Fabaceae-Papilionaceae	Swartzia	Swartzia little	Tesoro Escondido Reserve, personal communication
Fabales	Fabaceae-Papilionaceae	Swartzia	Swartzia haughtii	Tesoro Escondido Reserve, personal communication
Fabales	Fabaceae-Papilionaceae	Swartzia	Swartzia ampifolia	Tesoro Escondido Reserve, personal communication
Fabales	Fabaceae	Swartzia	Swartzia aff. haughtii	Mariscal Chávez, A.G. (2016). Local baseline knowledge for conservation and restoration of degraded ecosystems in Ecuador. Southern Swedish Forest Research Centre, Swedish University of Agricultural Sciences.
Fabales	Fabaceae	Swartzia	Swartzia haughtii	Lozano, P., B. Klitgaard, D. Neill, and L. Roa. 2022. Equatorial Chocó, Esmeraldas, Quinindé, Ecuador. Endemic Plants of Canandé Reserve. Field Museum Field Guides Available at: https://fieldguides.fieldmuseum.org/guides/guide/1453
Sapindales	Meliaceae	Swietnia	Swietnia macrophylla	Tesoro Escondido Reserve, personal communication
Malpighiales	Clusiaceae	Symphonia	Symphonia globulifera	Tesoro Escondido Reserve, personal communication
Arecales	Arecaceae	Synechanthus	Synechanthus warscewiczianus	Mariscal Chávez, A.G. (2016). Local baseline knowledge for conservation and restoration of degraded ecosystems in Ecuador. Southern Swedish Forest Research Centre, Swedish University of Agricultural Sciences.
Alismatales	Araceae	Syngonium	Syngonium erythrophyllum	Mora, M., Bernal, R., Croat, T., & Jácome, J. (2006). A Phytogeographic Analysis of Araceae of Cabo Corrientes (Chocó, Colombia) and Comparable Lowland Tropical American Floras. Annals of the Missouri Botanical Garden, 93(2), 359–366. http://www.jstor.org/stable/40035731
Alismatales	Araceae	Syngonium	Syngonium macrophyllum	Mora, M., Bernal, R., Croat, T., & Jácome, J. (2006). A Phytogeographic Analysis of Araceae of Cabo Corrientes (Chocó, Colombia) and Comparable Lowland Tropical American Floras. Annals of the Missouri Botanical Garden, 93(2), 359–366. http://www.jstor.org/stable/40035731
Alismatales	Araceae	Syngonium	Syngonium chocoanum	Mora, M., Bernal, R., Croat, T., & Jácome, J. (2006). A Phytogeographic Analysis of Araceae of Cabo Corrientes (Chocó, Colombia) and Comparable Lowland Tropical American Floras. Annals of the Missouri Botanical Garden, 93(2), 359–366. http://www.jstor.org/stable/40035731
Alismatales	Araceae	Syngonium	Syngonium podophyllum	Mora, M., Bernal, R., Croat, T., & Jácome, J. (2006). A Phytogeographic Analysis of Araceae of Cabo Corrientes (Chocó, Colombia) and Comparable Lowland Tropical American Floras. Annals of the Missouri Botanical Garden, 93(2), 359–366. http://www.jstor.org/stable/40035731
Alismatales	Araceae	Syngonium	Syngonium triphyllum	Mora, M., Bernal, R., Croat, T., & Jácome, J. (2006). A Phytogeographic Analysis of Araceae of Cabo Corrientes (Chocó, Colombia) and Comparable Lowland Tropical American Floras. Annals of the Missouri Botanical Garden, 93(2), 359–366. http://www.jstor.org/stable/40035731
Lamiales	Bignoniaceae	Tabebuia	Tabebuia guayacan	Tesoro Escondido Reserve, personal communication
Lamiales	Bignoniaceae	Tabebuia	Tabebuia sp.	Tesoro Escondido Reserve, personal communication
Gentianales	Apocynaceae	Tabernaemontana	Tabernaemontana sp.	Lozano, P., B. Klitgaard, D. Neill, and L. Roa. 2022. Equatorial Chocó, Esmeraldas, Quinindé, Ecuador. Endemic Plants of Canandé Reserve. Field Museum Field Guides Available at: https://fieldguides.fieldmuseum.org/guides/guide/1453
Gentianales	Apocynaceae	Tabernaemontana	Tabernaemontana amygdalifolia	Mariscal Chávez, A.G. (2016). Local baseline knowledge for conservation and restoration of degraded ecosystems in Ecuador. Southern Swedish Forest Research Centre, Swedish University of Agricultural Sciences.
Gentianales	Apocynaceae	Tabernaemontana	Tabernaemontana panamensis	Mariscal Chávez, A.G. (2016). Local baseline knowledge for conservation and restoration of degraded ecosystems in Ecuador. Southern Swedish Forest Research Centre, Swedish University of Agricultural Sciences.
Gentianales	Apocynaceae	Tabernaemontana	Tabernaemontana heterophylla	Lozano, P., B. Klitgaard, D. Neill, and L. Roa. 2022. Equatorial Chocó, Esmeraldas, Quinindé, Ecuador. Endemic Plants of Canandé Reserve. Field Museum Field Guides Available at: https://fieldguides.fieldmuseum.org/guides/guide/1453
Gentianales	Apocynaceae	Tabernamontana	Tabernamontana columbiensis	Lozano, P., B. Klitgaard, D. Neill, and L. Roa. 2022. Equatorial Chocó, Esmeraldas, Quinindé, Ecuador. Endemic Plants of Canandé Reserve. Field Museum Field Guides Available at: https://fieldguides.fieldmuseum.org/guides/guide/1453
Magnoliales	Magnoliaceae	Magnolia	Magnolia dixonii	Tesoro Escondido Reserve, personal communication
Sapindales	Sapindaceae	Talisia	Talisia sp.	Lozano, P., B. Klitgaard, D. Neill, and L. Roa. 2022. Equatorial Chocó, Esmeraldas, Quinindé, Ecuador. Endemic Plants of Canandé Reserve. Field Museum Field Guides Available at: https://fieldguides.fieldmuseum.org/guides/guide/1453
Sapindales	Sapindaceae	Talisia	Talisia macrophylla	Mariscal Chávez, A.G. (2016). Local baseline knowledge for conservation and restoration of degraded ecosystems in Ecuador. Southern Swedish Forest Research Centre, Swedish University of Agricultural Sciences.
Sapindales	Anacardiaceae	Tapirira	Tapirira guianensis	Tesoro Escondido Reserve, personal communication
Malpighiales	Dichapetalaceae	Tapura	Tapura angulata	Tesoro Escondido Reserve, personal communication
Lamiales	Verbenaceae	Tectona	Tectona grandis	Tesoro Escondido Reserve, personal communication
Myrtales	Combretaceae	Terminalia	Terminalia superba	Tesoro Escondido Reserve, personal communication
Myrtales	Combretaceae	terminalia	Terminalia sp.	Tesoro Escondido Reserve, personal communication
Myrtales	Combretaceae	Terminalia	Terminalia ivorensis	Tesoro Escondido Reserve, personal communication
Myrtales	Combretaceae	terminalia	Terminalia cattapa	Tesoro Escondido Reserve, personal communication
Myrtales	Combretaceae	terminalia	Terminalia amazonia	Tesoro Escondido Reserve, personal communication
Sapindales	Burseraceae	Tetragastris	Tetragastris varians	Calle-Rendón, B. R., Peck, M., Bennett, S. E., Morelos-Juarez, C., & Alfonso, F. (2016). Comparison of forest regeneration in two sites with different primate abundances in Northwestern Ecuador. Revista De Biología Tropical, 64(2), 493–506. https://doi.org/10.15517/rbt.v64i2.18415
Malpighiales	Salicaceae	Tetrathylacium	Tetrathylacium macrophyllum	Lozano, P., B. Klitgaard, D. Neill, and L. Roa. 2022. Equatorial Chocó, Esmeraldas, Quinindé, Ecuador. Endemic Plants of Canandé Reserve. Field Museum Field Guides Available at: https://fieldguides.fieldmuseum.org/guides/guide/1453
Zingiberales	Maranthaceae	Thalia	Thalia sp.	Lozano, P., B. Klitgaard, D. Neill, and L. Roa. 2022. Equatorial Chocó, Esmeraldas, Quinindé, Ecuador. Endemic Plants of Canandé Reserve. Field Museum Field Guides Available at: https://fieldguides.fieldmuseum.org/guides/guide/1453
Malvales	Malvaceae	Theobroma	Theobroma gileri	Tesoro Escondido Reserve, personal communication
Malvales	Malvaceae	Theobroma	Theobroma cacao	Tesoro Escondido Reserve, personal communication
Malvales	Malvaceae	Theobroma	Theobroma sp.	Lozano, P., B. Klitgaard, D. Neill, and L. Roa. 2022. Equatorial Chocó, Esmeraldas, Quinindé, Ecuador. Endemic Plants of Canandé Reserve. Field Museum Field Guides Available at: https://fieldguides.fieldmuseum.org/guides/guide/1453
Malvales	Malvaceae	Theobroma	Theobroma chocoensis	Lozano, P., B. Klitgaard, D. Neill, and L. Roa. 2022. Equatorial Chocó, Esmeraldas, Quinindé, Ecuador. Endemic Plants of Canandé Reserve. Field Museum Field Guides Available at: https://fieldguides.fieldmuseum.org/guides/guide/1453
Poales	Bromeliaceae	Tillandsia	Tillandsia bulbosa	Soto-Medina, E., Londoño-Lemos, V., & Díaz-Escandón, D. (2015). Epiphytes from a forest type transition zone in the Choco biogeographic region, Valle del Cauca, Colombia. Revista De Biología Tropical, 63(4), 915–926. https://doi.org/10.15517/rbt.v63i4.16733
Poales	Bromeliaceae	Tillandsia	Tillandsia usneoides	Soto-Medina, E., Londoño-Lemos, V., & Díaz-Escandón, D. (2015). Epiphytes from a forest type transition zone in the Choco biogeographic region, Valle del Cauca, Colombia. Revista De Biología Tropical, 63(4), 915–926. https://doi.org/10.15517/rbt.v63i4.16733
Poales	Bromeliaceae	Tillandsia	Tillandsia sp.	Lozano, P., B. Klitgaard, D. Neill, and L. Roa. 2022. Equatorial Chocó, Esmeraldas, Quinindé, Ecuador. Endemic Plants of Canandé Reserve. Field Museum Field Guides Available at: https://fieldguides.fieldmuseum.org/guides/guide/1453
Sapindales	Meliaceae	Toona	Toona ciliata	Tesoro Escondido Reserve, personal communication
Boraginales	Boraginaceae	Tournefortia	Tournefortia gigantifolia	Lozano, P., B. Klitgaard, D. Neill, and L. Roa. 2022. Equatorial Chocó, Esmeraldas, Quinindé, Ecuador. Endemic Plants of Canandé Reserve. Field Museum Field Guides Available at: https://fieldguides.fieldmuseum.org/guides/guide/1453
Boraginales	Boraginaceae	Tournefortia	Tournefortia cf. brantii	Lozano, P., B. Klitgaard, D. Neill, and L. Roa. 2022. Equatorial Chocó, Esmeraldas, Quinindé, Ecuador. Endemic Plants of Canandé Reserve. Field Museum Field Guides Available at: https://fieldguides.fieldmuseum.org/guides/guide/1453
Malpighiales	Clusiaceae	Tovomita	Tovomita nicaraguensis	Mariscal Chávez, A.G. (2016). Local baseline knowledge for conservation and restoration of degraded ecosystems in Ecuador. Southern Swedish Forest Research Centre, Swedish University of Agricultural Sciences.
Malpighiales	Clusiaceae	Tovomita	Tovomita weddelliana	Mariscal Chávez, A.G. (2016). Local baseline knowledge for conservation and restoration of degraded ecosystems in Ecuador. Southern Swedish Forest Research Centre, Swedish University of Agricultural Sciences.
Sapindales	Burseraceae	Trattinnickia	Trattinnickia aspera	Palacios, W. & Jaramillo, N. (2016). Árboles amenazados del Chocó ecuatoriano.ACI Avances en Ciencias e Ingenierías, 8(14), 51–60.
Rosales	Cannabaceae	Trema	Trema integerrima	Tesoro Escondido Reserve, personal communication
Rosales	Cannabaceae	Trema	Trema micrantha	Ulloa, Ximena Aguirre, & Endara, Alexandra. (2016). Diversidad de flora vascular del Chocó Andino en el área de Selva Virgen, Ecuador. Enfoque UTE, 7(2), 82-96. https://doi.org/10.29019/enfoqueute.v7n2.97
Sapindales	Meliaceae	Trichilia	Trichilia sp.	Tesoro Escondido Reserve, personal communication
Sapindales	Meliaceae	Trichilia	Trichilia poeppigii	Tesoro Escondido Reserve, personal communication
Sapindales	Meliaceae	Trichilia	Trichilia septentrionalis	Mariscal Chávez, A.G. (2016). Local baseline knowledge for conservation and restoration of degraded ecosystems in Ecuador. Southern Swedish Forest Research Centre, Swedish University of Agricultural Sciences.
Sapindales	Meliaceae	Trichilia	Trichilia elsae	Lozano, P., B. Klitgaard, D. Neill, and L. Roa. 2022. Equatorial Chocó, Esmeraldas, Quinindé, Ecuador. Endemic Plants of Canandé Reserve. Field Museum Field Guides Available at: https://fieldguides.fieldmuseum.org/guides/guide/1453
Sapindales	Meliaceae	Trichilia	Trichilia martiana	Lozano, P., B. Klitgaard, D. Neill, and L. Roa. 2022. Equatorial Chocó, Esmeraldas, Quinindé, Ecuador. Endemic Plants of Canandé Reserve. Field Museum Field Guides Available at: https://fieldguides.fieldmuseum.org/guides/guide/1453
Sapindales	Meliaceae	Trichilia	Trichilia palida	Lozano, P., B. Klitgaard, D. Neill, and L. Roa. 2022. Equatorial Chocó, Esmeraldas, Quinindé, Ecuador. Endemic Plants of Canandé Reserve. Field Museum Field Guides Available at: https://fieldguides.fieldmuseum.org/guides/guide/1453
Lamiales	Gesneriaceae	Trichodrymonia	Trichodrymonia binata	Lozano, P., B. Klitgaard, D. Neill, and L. Roa. 2022. Equatorial Chocó, Esmeraldas, Quinindé, Ecuador. Endemic Plants of Canandé Reserve. Field Museum Field Guides Available at: https://fieldguides.fieldmuseum.org/guides/guide/1453
Hymenophyllales	Hymenophyllaceae	Trichomanes	Trichomanes elegans	Lozano, P., B. Klitgaard, D. Neill, and L. Roa. 2022. Equatorial Chocó, Esmeraldas, Quinindé, Ecuador. Endemic Plants of Canandé Reserve. Field Museum Field Guides Available at: https://fieldguides.fieldmuseum.org/guides/guide/1453
Malvales	Malvaceae	Trichospermum	Trichospermum galeottii	Tesoro Escondido Reserve, personal communication
Malvales	Malvaceae	Trichospermun	Trichospermun sp.	Lozano, P., B. Klitgaard, D. Neill, and L. Roa. 2022. Equatorial Chocó, Esmeraldas, Quinindé, Ecuador. Endemic Plants of Canandé Reserve. Field Museum Field Guides Available at: https://fieldguides.fieldmuseum.org/guides/guide/1453
Myrtales	Melastomataceae	Triolena	Triolena hirsuta	Lozano, P., B. Klitgaard, D. Neill, and L. Roa. 2022. Equatorial Chocó, Esmeraldas, Quinindé, Ecuador. Endemic Plants of Canandé Reserve. Field Museum Field Guides Available at: https://fieldguides.fieldmuseum.org/guides/guide/1453
Caryophyllales	Polygonaceae	Triplaris	Triplaris cumingiana	Tesoro Escondido Reserve, personal communication
Crossosomatales	Staphyleaceae	Turpinia	Turpinia occidentalis	Tesoro Escondido Reserve, personal communication
Crossosomatales	Staphyleaceae	Turpinia	Turpinia occidentalis	Lozano, P., B. Klitgaard, D. Neill, and L. Roa. 2022. Equatorial Chocó, Esmeraldas, Quinindé, Ecuador. Endemic Plants of Canandé Reserve. Field Museum Field Guides Available at: https://fieldguides.fieldmuseum.org/guides/guide/1453
Magnoliales	Annonaceae	Unonopsis	Unonopsis sp.	Lozano, P., B. Klitgaard, D. Neill, and L. Roa. 2022. Equatorial Chocó, Esmeraldas, Quinindé, Ecuador. Endemic Plants of Canandé Reserve. Field Museum Field Guides Available at: https://fieldguides.fieldmuseum.org/guides/guide/1453
Asparagales	Orchidaceae	Vanilla	Vanilla planifolia	Lozano, P., B. Klitgaard, D. Neill, and L. Roa. 2022. Equatorial Chocó, Esmeraldas, Quinindé, Ecuador. Endemic Plants of Canandé Reserve. Field Museum Field Guides Available at: https://fieldguides.fieldmuseum.org/guides/guide/1453
Malpighiales	Humiriaceae	Vantanea	Vantanea occidentalis	Mariscal Chávez, A.G. (2016). Local baseline knowledge for conservation and restoration of degraded ecosystems in Ecuador. Southern Swedish Forest Research Centre, Swedish University of Agricultural Sciences.
Asterales	Asteraceae	Vernonia	Vernonia sp.	Lozano, P., B. Klitgaard, D. Neill, and L. Roa. 2022. Equatorial Chocó, Esmeraldas, Quinindé, Ecuador. Endemic Plants of Canandé Reserve. Field Museum Field Guides Available at: https://fieldguides.fieldmuseum.org/guides/guide/1453
Magnoliales	Myristicaceae	Virola	Virola sp.2	Tesoro Escondido Reserve, personal communication
Magnoliales	Myristicaceae	Virola	Virola sp.1	Tesoro Escondido Reserve, personal communication
Magnoliales	Myristicaceae	Virola	Virola sebifera	Mariscal Chávez, A.G. (2016). Local baseline knowledge for conservation and restoration of degraded ecosystems in Ecuador. Southern Swedish Forest Research Centre, Swedish University of Agricultural Sciences.
Magnoliales	Myristicaceae	Virola	Virola duckei	Tesoro Escondido Reserve, personal communication
Magnoliales	Myristicaceae	Virola	Virola dixonii	Palacios, W. & Jaramillo, N. (2016). Árboles amenazados del Chocó ecuatoriano.ACI Avances en Ciencias e Ingenierías, 8(14), 51–60.					palacios
Magnoliales	Myristicaceae	Virola	Virola reidii	Palacios, W. & Jaramillo, N. (2016). Árboles amenazados del Chocó ecuatoriano.ACI Avances en Ciencias e Ingenierías, 8(14), 51–60.					palacios
Magnoliales	Myristicaceae	Virola	Virola sebifera (dixonii)	Tesoro Escondido Reserve, personal communication
Magnoliales	Myristicaceae	Virola	Virola sf. Peruviana	Lozano, P., B. Klitgaard, D. Neill, and L. Roa. 2022. Equatorial Chocó, Esmeraldas, Quinindé, Ecuador. Endemic Plants of Canandé Reserve. Field Museum Field Guides Available at: https://fieldguides.fieldmuseum.org/guides/guide/1453
Magnoliales	Myristicaceae	Virola	Virola aff. calophylla	Mariscal Chávez, A.G. (2016). Local baseline knowledge for conservation and restoration of degraded ecosystems in Ecuador. Southern Swedish Forest Research Centre, Swedish University of Agricultural Sciences.
Magnoliales	Myristicaceae	Virola	Virola sp.	Lozano, P., B. Klitgaard, D. Neill, and L. Roa. 2022. Equatorial Chocó, Esmeraldas, Quinindé, Ecuador. Endemic Plants of Canandé Reserve. Field Museum Field Guides Available at: https://fieldguides.fieldmuseum.org/guides/guide/1453
Magnoliales	Myristicaceae	Virola	Virola cf. aequatorialis	Lozano, P., B. Klitgaard, D. Neill, and L. Roa. 2022. Equatorial Chocó, Esmeraldas, Quinindé, Ecuador. Endemic Plants of Canandé Reserve. Field Museum Field Guides Available at: https://fieldguides.fieldmuseum.org/guides/guide/1453
Magnoliales	Myristicaceae	Virola	Virola peruviana	Lozano, P., B. Klitgaard, D. Neill, and L. Roa. 2022. Equatorial Chocó, Esmeraldas, Quinindé, Ecuador. Endemic Plants of Canandé Reserve. Field Museum Field Guides Available at: https://fieldguides.fieldmuseum.org/guides/guide/1453
Malpighiales	Hypericaceae	Vismia	Vismia obtusa	Tesoro Escondido Reserve, personal communication
Malpighiales	Hypericaceae	Vismia	Vismia laterifolia	Mariscal Chávez, A.G. (2016). Local baseline knowledge for conservation and restoration of degraded ecosystems in Ecuador. Southern Swedish Forest Research Centre, Swedish University of Agricultural Sciences.
Malpighiales	Hypericaceae	Vismia	Vismia gracilis	Mariscal Chávez, A.G. (2016). Local baseline knowledge for conservation and restoration of degraded ecosystems in Ecuador. Southern Swedish Forest Research Centre, Swedish University of Agricultural Sciences.
Malpighiales	Hypericaceae	Vismia	Vismia sprucei	Mariscal Chávez, A.G. (2016). Local baseline knowledge for conservation and restoration of degraded ecosystems in Ecuador. Southern Swedish Forest Research Centre, Swedish University of Agricultural Sciences.
Malpighiales	Hypericaceae	Vismia	Vismia aff. lateriflora	Mariscal Chávez, A.G. (2016). Local baseline knowledge for conservation and restoration of degraded ecosystems in Ecuador. Southern Swedish Forest Research Centre, Swedish University of Agricultural Sciences.
Myrtales	Vochysiaceae	Vochysia	Vochysia macrophylla	Tesoro Escondido Reserve, personal communication
Myrtales	Vochysiaceae	Vochysia	Vochysia ferruginea	Tesoro Escondido Reserve, personal communication
Myrtales	Vochysiaceae	Vochysia	Vochysia bracelinii	Tesoro Escondido Reserve, personal communication
Myrtales	Vochysiaceae	Vochysia	Vochysia speciosa	Lozano, P., B. Klitgaard, D. Neill, and L. Roa. 2022. Equatorial Chocó, Esmeraldas, Quinindé, Ecuador. Endemic Plants of Canandé Reserve. Field Museum Field Guides Available at: https://fieldguides.fieldmuseum.org/guides/guide/1453
Myrtales	Vochysiaceae	Voychisia	Voychisia sp.	Lozano, P., B. Klitgaard, D. Neill, and L. Roa. 2022. Equatorial Chocó, Esmeraldas, Quinindé, Ecuador. Endemic Plants of Canandé Reserve. Field Museum Field Guides Available at: https://fieldguides.fieldmuseum.org/guides/guide/1453
Poales	Bromeliaceae	Vriesea	Vriesea gladioliflora	Soto-Medina, E., Londoño-Lemos, V., & Díaz-Escandón, D. (2015). Epiphytes from a forest type transition zone in the Choco biogeographic region, Valle del Cauca, Colombia. Revista De Biología Tropical, 63(4), 915–926. https://doi.org/10.15517/rbt.v63i4.16733
Arecales	Arecaceae	Welfia	Welfia regia	Ulloa, Ximena Aguirre, & Endara, Alexandra. (2016). Diversidad de flora vascular del Chocó Andino en el área de Selva Virgen, Ecuador. Enfoque UTE, 7(2), 82-96. https://doi.org/10.29019/enfoqueute.v7n2.97
Poales	Bromeliaceae	Werauhia	Werauhia vittata	internet version of the Catalogue of the Vascular Plants of Ecuador (Missouri Botanical Garden 1999)
Arecales	Arecaceae	Wettinia	Wettinia quinaria	Tesoro Escondido Reserve, personal communication
Arecales	Arecaceae	Wettinia	Wettinia quinara	Rivadeneira Narva?ez, & Maza Asquet, C. de la. (2015). Elaboracio?n de un plan de manejo para la reserva privada Ri?o Canande? de la Fundacio?n de Conservacio?n Jocotoco - Ecuador. Tesis (magi?ster en a?reas silvestres y conservacio?n de la naturaleza)--Universidad de Chile, 2015.
Alismatales	Araceae	Xanthosoma	Xanthosoma daguense	Mora, M., Bernal, R., Croat, T., & Jácome, J. (2006). A Phytogeographic Analysis of Araceae of Cabo Corrientes (Chocó, Colombia) and Comparable Lowland Tropical American Floras. Annals of the Missouri Botanical Garden, 93(2), 359–366. http://www.jstor.org/stable/40035731
Alismatales	Araceae	Xanthosoma	Xanthosoma danguense var. amargalense	Mora, M., Bernal, R., Croat, T., & Jácome, J. (2006). A Phytogeographic Analysis of Araceae of Cabo Corrientes (Chocó, Colombia) and Comparable Lowland Tropical American Floras. Annals of the Missouri Botanical Garden, 93(2), 359–366. http://www.jstor.org/stable/40035731
Alismatales	Araceae	Xanthosoma	Xanthosoma sagittifolium	Mora, M., Bernal, R., Croat, T., & Jácome, J. (2006). A Phytogeographic Analysis of Araceae of Cabo Corrientes (Chocó, Colombia) and Comparable Lowland Tropical American Floras. Annals of the Missouri Botanical Garden, 93(2), 359–366. http://www.jstor.org/stable/40035731
Alismatales	Araceae	Xanthosoma	Xanthosoma sp.	Lozano, P., B. Klitgaard, D. Neill, and L. Roa. 2022. Equatorial Chocó, Esmeraldas, Quinindé, Ecuador. Endemic Plants of Canandé Reserve. Field Museum Field Guides Available at: https://fieldguides.fieldmuseum.org/guides/guide/1453
Sapindales	Rutaceae	Xanthoxylon	Xanthoxylon sp.	Lozano, P., B. Klitgaard, D. Neill, and L. Roa. 2022. Equatorial Chocó, Esmeraldas, Quinindé, Ecuador. Endemic Plants of Canandé Reserve. Field Museum Field Guides Available at: https://fieldguides.fieldmuseum.org/guides/guide/1453
Commelinales	Haemodoraceae	Xiphidium	Xiphidium caeruleum	Lozano, P., B. Klitgaard, D. Neill, and L. Roa. 2022. Equatorial Chocó, Esmeraldas, Quinindé, Ecuador. Endemic Plants of Canandé Reserve. Field Museum Field Guides Available at: https://fieldguides.fieldmuseum.org/guides/guide/1453
Malpighiales	Salicaceae	Xylosma	Xylosma sp.	Tesoro Escondido Reserve, personal communication
Sapindales	Rutaceae	Zanthoxylum	Zanthoxylum riedelianum	Tesoro Escondido Reserve, personal communication
Sapindales	Rutaceae	Zanthoxylum	Zanthoxylum aff. mauriifolium	Mariscal Chávez, A.G. (2016). Local baseline knowledge for conservation and restoration of degraded ecosystems in Ecuador. Southern Swedish Forest Research Centre, Swedish University of Agricultural Sciences.
Fabales	Fabaceae-Mimosaceae	Zygia	Zygia arborea	Tesoro Escondido Reserve, personal communication
Fabales	Fabaceae	Zygia	Zygia sp.	Lozano, P., B. Klitgaard, D. Neill, and L. Roa. 2022. Equatorial Chocó, Esmeraldas, Quinindé, Ecuador. Endemic Plants of Canandé Reserve. Field Museum Field Guides Available at: https://fieldguides.fieldmuseum.org/guides/guide/1453
